# Supplementary material for: An International Comparative Study of Students' Scientific Explanation Based on Cognitive Diagnostic Assessment
Source: Front Psychol. 2021 Dec 17;12:795497. doi: 10.3389/fpsyg.2021.795497 (PMC8718451; doi:10.3389/fpsyg.2021.795497)
Supplement: Supplementary file 3 [file Data_Sheet_3.CSV]

item1	item2	item3	item4	item5	item6	item7	item8	item9	item10	item11	item12	item13	item14	item15	item16	item17	item18	item19	item20	item21	item22	item23	item24	item25	item26	item27	item28	item29	item30
1	1	0	1	1	1	0	1	0	1	1	1	1	0	0	0	0	0	0	0	0	0	0	0	0	0	0	0	0	0
0	1	0	0	0	1	0	1	0	1	1	1	1	1	0	0	1	0	0	0	0	0	0	0	0	0	0	0	0	0
0	0	1	0	0	0	0	0	0	0	0	0	0	0	0	0	0	0	0	0	0	0	0	0	0	0	0	0	0	0
1	0	0	0	0	1	0	1	0	1	1	0	0	0	0	0	0	0	0	0	0	0	0	0	0	0	0	0	0	0
0	0	0	0	0	1	0	0	0	1	1	1	0	0	0	0	0	0	0	0	0	0	0	0	0	0	0	0	0	0
1	1	0	1	1	1	0	1	1	1	1	1	0	1	0	0	1	1	1	0	0	0	1	0	0	0	0	0	0	0
1	0	0	1	0	1	1	0	0	1	0	1	0	1	1	0	1	1	1	0	0	0	0	0	0	0	0	0	0	0
1	0	0	1	1	1	0	1	0	1	1	1	0	0	0	0	0	0	0	0	0	0	0	0	0	0	0	0	0	0
0	0	0	1	0	1	1	1	0	1	1	0	0	0	0	1	1	0	0	0	1	0	0	0	0	0	0	0	0	0
1	1	0	1	0	1	1	1	1	1	1	0	1	1	1	0	1	1	1	0	0	0	0	0	0	0	0	0	0	0
1	0	0	1	1	1	0	1	0	1	0	0	0	1	0	0	1	0	1	0	0	0	0	0	0	0	0	0	0	0
1	0	0	1	0	1	1	1	1	1	0	1	0	0	0	0	1	0	1	0	0	0	0	0	0	0	0	0	0	0
1	0	0	0	1	1	0	0	0	1	1	0	0	0	0	1	1	0	0	0	0	0	0	0	0	0	0	0	0	0
1	1	0	1	1	1	0	0	0	1	1	0	0	1	0	0	1	0	1	1	1	1	0	0	0	0	0	0	0	0
1	1	0	1	0	1	1	1	0	1	1	0	1	1	0	1	1	1	1	1	1	1	0	0	0	0	0	0	0	0
0	0	0	0	1	1	0	1	0	1	1	0	0	0	0	0	1	0	0	0	0	1	0	0	0	0	0	0	0	0
0	0	0	1	0	1	1	1	0	1	1	0	0	0	0	0	1	1	0	0	1	1	1	0	0	0	0	0	0	0
0	0	1	1	1	1	0	1	0	1	1	0	0	0	0	1	1	0	0	0	0	0	0	0	0	0	0	0	0	0
1	1	0	1	0	1	1	1	1	1	1	1	1	1	1	1	1	1	1	0	0	0	0	0	0	0	0	0	0	0
1	1	0	0	1	1	0	1	0	1	1	1	0	0	0	1	1	1	1	0	1	0	1	0	0	0	0	0	0	0
1	0	0	0	1	1	0	1	0	1	1	0	0	1	0	0	0	1	0	0	1	0	0	0	0	0	0	0	0	0
0	0	0	0	1	1	0	0	0	1	1	0	0	0	0	0	1	0	0	0	0	0	0	0	0	0	0	0	0	0
0	0	0	1	0	1	1	0	0	1	1	1	0	0	0	1	1	1	0	0	0	0	0	0	0	0	0	0	0	0
0	0	1	1	1	1	0	1	0	1	1	1	0	0	0	0	1	0	0	0	0	0	0	0	0	0	0	0	0	0
1	1	0	1	1	1	0	0	0	1	0	0	0	1	0	0	1	0	1	0	1	0	0	0	0	0	1	0	0	0
0	1	0	1	0	1	1	1	1	1	0	1	0	1	0	0	1	1	0	0	1	0	0	0	0	0	0	0	0	0
1	0	0	0	0	1	0	1	0	0	1	0	0	0	1	0	1	1	1	1	0	0	0	0	0	0	0	0	0	0
1	0	1	1	1	1	0	1	0	1	1	0	0	0	0	0	1	0	0	0	1	0	0	0	0	0	0	0	0	0
0	0	1	1	0	1	0	1	0	1	1	0	0	0	1	0	0	0	0	0	0	0	0	0	0	0	0	0	0	0
0	0	0	1	1	1	0	0	0	0	0	0	0	1	0	0	1	0	1	0	0	0	0	0	0	0	0	0	0	0
0	0	0	0	1	1	0	0	0	0	0	0	0	0	0	1	0	1	0	0	1	0	0	0	0	0	0	0	0	0
1	0	0	1	1	1	0	1	0	1	1	1	0	1	1	0	1	1	0	0	0	0	0	0	0	1	0	0	0	0
0	1	0	0	0	0	0	1	0	0	0	0	0	1	1	0	1	0	0	0	1	0	0	0	0	1	1	0	0	0
0	1	0	1	0	1	1	1	0	1	1	0	0	1	0	0	1	0	0	0	0	0	0	0	0	0	0	0	0	0
0	1	0	1	1	1	0	1	0	1	1	1	0	0	0	0	1	0	1	0	1	0	0	1	0	0	0	0	0	0
0	1	0	0	0	0	0	0	0	1	1	1	0	1	0	0	0	0	1	0	0	0	0	1	0	0	0	0	0	0
0	0	1	0	0	0	0	0	0	1	0	1	0	0	0	0	1	1	0	0	1	0	0	1	0	0	0	0	0	0
0	1	0	1	0	1	1	1	0	1	1	1	0	1	0	0	1	1	1	1	0	0	1	1	0	0	0	0	0	0
0	0	1	1	1	1	0	1	0	1	1	0	0	1	0	0	1	1	1	0	0	0	0	0	0	0	0	0	0	0
0	1	0	1	0	1	1	1	0	1	1	1	0	1	0	0	0	0	1	0	1	0	0	0	0	0	0	0	0	0
1	1	0	1	0	1	1	1	1	1	1	0	1	0	1	1	1	1	1	1	1	0	1	0	1	0	0	0	0	0
1	0	0	0	1	1	0	1	0	1	0	1	0	1	0	0	1	0	1	0	1	0	0	0	1	0	0	0	0	0
1	0	0	1	0	1	1	1	0	1	1	1	0	1	1	1	1	0	1	1	1	1	0	1	1	0	0	0	0	0
1	0	0	1	0	1	1	1	0	1	1	0	0	1	0	1	1	0	1	1	1	1	0	1	1	0	0	0	0	0
1	0	0	1	0	1	1	1	1	1	1	0	1	0	0	1	1	1	1	1	1	1	1	0	1	1	1	0	0	0
0	0	0	1	0	1	1	0	0	1	1	1	0	1	0	0	1	0	0	0	0	0	0	0	1	0	0	0	0	0
0	0	0	1	0	1	1	1	0	1	1	0	0	0	0	1	1	1	1	0	1	0	1	0	1	1	0	0	0	0
1	0	0	0	1	1	0	1	0	1	1	0	0	1	0	0	1	0	1	0	1	1	0	1	1	0	0	0	0	0
1	1	0	1	0	1	1	1	1	1	1	1	0	0	1	0	1	1	1	0	1	1	1	1	1	1	0	0	0	0
0	0	0	1	1	1	0	1	0	0	1	1	0	1	0	1	1	0	0	0	1	0	0	1	1	1	0	0	0	0
1	1	0	0	0	1	0	0	0	1	1	1	0	1	1	1	1	1	1	1	1	1	1	1	1	1	1	0	0	0
1	1	0	0	1	1	0	0	0	1	1	0	0	0	0	1	1	0	0	0	1	0	1	0	1	0	0	0	0	0
1	1	0	1	0	1	1	1	1	1	1	1	0	1	1	0	1	1	1	1	1	1	1	0	1	0	1	0	0	0
1	0	0	1	0	1	1	0	0	1	1	0	0	1	0	0	1	0	0	0	0	0	0	0	1	0	1	0	0	0
1	0	0	0	0	1	0	1	0	1	1	0	1	1	0	0	1	0	0	0	0	0	0	0	1	0	0	0	0	0
1	0	0	0	1	1	0	1	0	1	1	0	0	0	0	0	1	1	1	0	0	1	1	0	0	0	0	0	0	0
0	0	0	0	1	1	0	1	0	0	1	1	0	0	0	1	1	0	0	0	0	1	0	1	0	0	0	0	0	0
1	0	0	1	1	1	0	0	0	0	0	0	0	1	0	0	1	0	0	0	1	0	0	1	0	0	0	0	0	0
1	1	0	1	0	1	1	1	0	1	1	1	0	0	0	0	1	1	1	0	0	0	0	1	0	1	0	0	0	0
1	0	0	1	0	1	1	1	0	1	1	0	0	0	0	0	1	0	1	0	0	0	1	1	0	0	0	0	0	0
1	0	0	0	1	1	0	1	0	1	0	0	0	1	0	1	1	1	0	1	1	0	0	1	0	0	0	0	0	0
0	1	0	1	1	1	0	1	0	1	1	1	0	0	0	0	1	0	0	0	0	0	0	1	0	0	0	0	0	0
0	0	0	1	0	1	1	0	0	0	1	0	1	0	0	0	1	1	1	0	0	1	0	1	0	1	0	0	0	0
0	1	1	0	1	1	0	1	0	1	1	0	0	1	0	0	1	0	1	0	1	0	0	1	0	0	0	0	0	0
1	0	0	0	1	1	0	0	0	1	1	1	1	1	0	0	0	0	1	0	0	0	1	0	0	0	0	0	0	0
0	1	0	0	0	1	0	1	0	1	1	0	0	0	0	1	1	1	0	0	1	0	0	0	0	0	0	0	0	0
1	0	0	0	0	0	0	1	0	1	1	0	0	0	0	0	1	0	0	0	0	0	0	0	0	0	0	0	0	0
0	0	1	0	0	1	0	1	0	1	1	1	0	0	0	0	1	1	1	0	1	1	1	0	0	0	0	0	0	0
0	0	0	0	1	1	0	1	0	1	1	1	0	1	0	0	1	1	1	0	0	1	1	0	0	0	0	0	0	0
0	1	0	1	0	1	1	1	0	1	1	0	0	0	0	1	1	1	0	0	0	1	0	0	0	0	0	0	0	0
1	1	0	0	1	1	0	1	0	1	1	1	0	0	1	0	1	0	1	0	0	0	0	0	0	0	0	0	0	0
0	0	0	0	0	0	0	1	0	1	1	0	0	1	0	1	1	1	1	0	1	0	1	0	0	0	0	0	0	0
1	0	0	0	1	1	0	0	0	1	1	0	0	1	1	0	1	1	1	0	1	0	0	0	0	0	1	0	0	0
0	0	1	0	1	1	0	0	0	1	1	0	0	0	0	0	0	0	0	0	0	0	0	0	0	1	0	0	0	0
1	1	0	1	0	1	1	1	0	1	1	0	0	1	0	1	0	0	0	0	0	0	1	0	0	1	0	0	0	0
1	1	0	1	0	1	1	1	0	1	1	0	1	1	1	0	1	1	1	1	1	0	0	0	0	0	0	0	0	0
0	0	0	0	0	1	0	0	0	1	1	0	0	0	0	0	0	0	0	0	0	0	0	0	0	0	0	0	0	0
0	0	1	1	1	1	0	0	0	1	1	0	0	1	0	0	1	1	0	0	1	0	1	0	0	0	1	0	0	0
0	0	0	0	1	1	0	1	0	1	0	0	0	0	0	0	1	1	0	0	1	0	0	0	0	0	0	0	0	0
0	0	0	0	1	1	0	1	0	1	1	0	0	0	0	0	1	1	0	0	0	0	0	0	0	0	0	0	0	0
0	0	0	1	0	1	1	1	1	1	1	0	0	0	0	0	1	0	1	1	0	1	1	1	1	1	0	1	0	0
1	1	1	0	1	1	0	1	0	1	1	1	1	1	1	0	1	0	1	1	1	1	1	1	1	1	1	1	0	0
1	1	0	1	0	1	1	1	1	1	1	1	0	1	1	1	1	1	1	1	1	1	1	0	1	1	1	1	0	0
1	1	0	0	0	1	0	1	1	1	1	1	0	0	0	0	1	1	0	0	0	0	1	1	0	0	0	1	0	0
0	0	0	1	0	1	1	1	0	1	1	0	0	0	0	0	0	0	0	0	1	0	1	1	0	0	0	1	0	0
1	0	1	1	0	1	0	0	0	0	0	0	0	0	0	1	1	1	0	0	1	0	1	0	0	0	1	1	0	0
1	1	1	0	1	1	0	0	0	1	1	0	0	0	0	0	1	1	0	0	0	0	1	0	0	1	0	1	0	0
1	0	0	0	1	1	0	1	1	1	1	0	0	0	0	0	1	1	0	0	1	1	0	0	0	1	0	0	0	0
1	0	0	0	0	0	0	1	0	1	1	0	0	1	0	1	1	0	1	0	1	0	1	0	0	0	0	0	0	0
0	0	0	1	1	1	0	0	0	0	0	0	0	1	1	0	1	0	0	0	1	0	0	0	0	0	0	0	0	0
0	0	0	1	0	1	1	0	0	1	1	0	0	0	0	0	1	0	0	0	0	0	0	0	0	0	0	0	0	0
0	0	0	0	1	1	0	0	0	1	0	0	0	1	0	0	0	0	0	0	0	0	0	0	0	0	0	0	0	0
1	0	0	1	0	1	1	1	0	1	1	0	1	0	0	0	1	0	1	0	1	1	1	1	0	0	1	0	0	0
1	0	0	1	1	1	0	1	0	1	1	0	0	0	0	0	0	0	1	0	1	1	0	1	0	0	1	0	0	0
1	1	0	0	1	1	0	1	0	1	1	0	0	1	1	1	1	1	1	0	1	0	1	1	0	0	0	0	0	0
0	0	0	1	0	1	1	0	1	1	1	1	1	0	0	1	1	0	0	0	0	0	1	1	0	1	1	0	0	0
1	0	1	1	1	1	0	0	0	1	0	1	0	0	0	0	1	0	0	0	0	0	1	0	0	0	0	0	0	0
1	1	0	1	1	1	0	1	1	1	1	1	0	0	1	0	1	1	1	1	0	1	0	1	1	1	1	0	0	0
0	0	0	1	0	1	1	1	0	1	1	0	0	0	0	0	1	0	1	0	0	0	0	0	1	0	0	0	0	0
1	1	0	1	0	1	1	0	0	1	1	0	0	1	0	0	1	0	1	0	0	0	1	0	1	1	1	0	0	0
1	1	0	0	0	1	0	1	1	1	1	0	1	0	0	1	1	0	1	1	1	0	1	0	1	1	0	0	0	0
0	1	0	0	1	1	0	0	0	1	1	1	0	1	0	1	1	1	1	0	1	0	1	0	0	1	0	0	0	0
1	0	0	1	0	1	1	0	0	1	1	0	0	1	0	0	1	1	0	0	1	0	1	1	0	0	1	0	0	0
0	0	0	1	0	1	1	1	0	1	1	0	0	1	0	0	1	0	1	0	0	0	0	1	0	0	0	0	0	0
0	1	0	0	1	1	0	1	0	1	1	0	0	0	0	0	1	1	1	0	0	0	0	1	0	0	1	0	0	0
1	1	0	0	0	1	0	0	1	1	1	1	0	0	0	0	1	0	1	0	1	1	1	0	0	1	0	0	0	0
1	0	0	1	1	1	0	1	0	1	0	0	0	1	0	0	1	1	0	0	0	1	1	0	0	0	1	0	0	0
1	0	0	1	0	1	1	1	0	1	1	0	1	0	0	0	1	1	1	1	0	0	0	0	0	0	1	0	0	0
0	1	0	0	0	1	0	1	0	1	1	0	0	0	0	0	1	1	1	0	0	0	0	0	0	0	0	0	0	0
0	0	0	1	0	1	1	1	0	1	1	1	0	1	0	1	1	1	1	1	0	1	1	0	0	0	1	0	0	0
1	0	0	0	0	1	0	0	0	0	0	0	0	0	0	0	1	0	0	0	0	0	0	0	0	0	0	0	0	0
1	1	0	1	1	1	0	1	0	1	1	0	0	0	0	0	1	1	1	0	1	1	0	1	0	0	0	0	0	0
1	0	0	1	0	1	1	1	0	1	1	1	0	1	0	0	1	1	1	0	0	0	1	0	0	1	1	0	0	0
0	0	0	0	1	1	0	0	0	1	1	0	0	0	1	0	1	0	1	0	0	1	1	0	1	1	1	0	0	0
1	1	0	1	0	1	1	1	1	1	1	1	1	0	0	0	1	1	1	1	1	1	0	0	1	0	1	0	0	0
1	1	0	1	0	1	1	0	0	1	1	1	0	1	0	1	1	1	1	1	1	0	1	0	1	1	1	0	0	0
1	1	0	1	0	1	1	1	0	1	1	0	0	1	0	0	1	1	0	0	0	1	0	1	0	1	1	0	0	0
0	0	0	0	1	1	0	0	0	1	1	0	1	0	0	0	1	0	1	0	0	0	1	1	0	0	1	0	0	0
1	0	0	1	0	1	1	1	0	1	1	0	0	0	0	0	1	0	1	0	1	0	0	0	0	1	1	0	0	0
0	0	1	1	1	1	0	1	0	1	0	0	0	1	0	1	1	0	1	0	1	0	0	0	0	1	0	0	0	0
1	1	0	0	1	1	0	0	0	1	1	0	1	0	0	0	1	1	1	0	0	0	0	0	0	1	0	0	0	0
0	0	1	0	0	1	0	0	0	0	0	1	0	1	0	0	1	0	0	0	1	0	0	0	0	0	0	0	0	0
1	1	0	1	1	1	0	1	0	1	1	0	0	1	0	0	1	1	0	0	1	0	0	0	0	1	1	0	0	0
0	0	0	0	0	0	0	0	0	0	0	0	0	0	0	0	0	1	1	0	1	0	0	0	0	0	0	0	0	0
0	0	0	0	1	1	0	1	0	1	1	0	0	0	0	0	1	1	1	0	0	0	0	0	0	0	0	0	0	0
0	0	0	1	1	1	0	0	0	1	1	0	0	1	0	0	0	0	0	0	0	0	0	1	0	0	0	0	0	0
0	1	0	1	1	1	0	1	0	1	1	0	0	0	0	0	1	1	1	0	0	1	0	1	0	1	1	0	0	0
1	0	0	1	1	1	0	1	0	1	1	1	1	1	0	1	1	1	0	0	0	1	0	0	0	1	1	0	0	0
1	0	0	0	1	1	0	1	0	1	1	0	1	1	0	0	1	1	1	0	1	0	1	0	0	0	0	0	0	0
0	0	0	0	1	1	0	1	0	1	1	0	0	0	0	0	0	1	1	0	0	0	0	0	0	0	1	0	1	0
1	1	0	1	1	1	0	1	0	1	1	1	1	1	1	1	1	1	1	0	0	1	1	0	1	1	0	0	1	0
1	1	0	1	0	1	1	0	1	1	1	0	0	1	1	0	1	0	1	0	1	0	0	0	1	1	1	0	1	0
1	1	1	0	0	1	0	0	0	1	1	1	0	1	0	1	1	1	1	1	1	1	1	1	1	1	1	1	1	0
0	0	1	0	1	1	0	1	0	1	1	0	0	0	0	0	1	0	0	0	0	0	0	1	1	0	1	1	1	0
1	1	0	1	0	1	1	1	1	1	1	1	0	1	0	0	1	0	1	1	1	1	1	1	1	1	1	1	1	0
0	1	0	1	1	1	0	1	1	1	1	1	1	0	0	1	1	0	1	1	1	1	0	1	1	0	1	1	1	0
1	1	0	1	0	1	1	1	1	0	1	1	0	1	0	1	1	0	1	1	1	1	1	0	1	1	1	1	1	0
1	0	0	1	0	1	1	0	0	1	1	1	1	0	0	0	1	0	1	0	0	1	1	0	1	0	1	1	1	0
1	0	0	0	1	1	0	1	0	1	1	0	0	0	0	0	1	1	0	1	0	1	0	0	1	1	0	1	1	0
0	1	0	1	1	1	0	1	0	1	1	0	0	1	0	1	1	1	1	0	1	0	0	0	1	1	1	1	1	0
1	1	0	1	0	1	1	1	0	1	1	1	0	0	0	1	1	0	1	0	1	1	0	1	1	1	1	1	1	0
1	0	0	0	1	1	0	1	0	1	1	1	0	0	0	0	1	1	0	0	0	1	1	1	1	1	1	1	1	0
1	1	0	1	0	1	1	1	1	1	1	0	0	0	1	0	1	1	1	1	1	1	0	1	1	1	0	1	1	0
0	1	0	1	0	1	1	1	0	1	1	0	0	0	0	1	1	1	1	1	1	1	1	1	1	0	1	1	1	0
0	1	0	1	0	1	1	0	1	1	1	0	1	0	1	1	1	1	1	1	1	1	0	1	1	0	1	1	1	0
1	1	0	1	1	1	0	1	1	1	1	0	0	0	1	1	1	0	1	1	1	1	1	1	1	0	1	1	1	0
1	1	0	1	1	1	0	1	1	1	1	1	1	1	1	1	1	1	1	0	1	0	0	1	1	1	1	1	1	0
1	0	0	1	0	1	1	1	0	1	1	0	0	0	0	0	1	0	1	0	0	0	0	1	1	0	0	1	1	0
1	1	1	1	0	1	0	1	0	1	1	0	0	1	0	1	1	1	1	1	0	1	1	1	1	0	0	1	1	0
1	1	0	1	1	1	0	1	0	1	1	1	0	0	0	0	1	1	1	1	0	1	0	1	1	1	1	1	1	0
1	1	0	0	1	1	0	1	0	1	1	1	0	1	1	1	1	1	0	1	1	1	0	1	1	1	1	1	1	0
1	0	0	1	0	1	1	0	1	1	1	1	0	1	1	0	1	0	0	0	1	0	1	1	1	1	1	1	1	0
1	1	0	1	1	1	0	1	1	1	1	0	0	0	0	0	1	0	1	1	1	0	0	1	1	1	0	1	1	0
0	0	0	1	0	1	1	1	0	1	1	1	0	1	0	0	1	0	0	1	1	0	1	1	1	1	1	1	1	0
1	0	0	1	0	1	1	1	0	1	1	0	1	1	0	1	1	1	1	0	1	1	0	1	1	1	1	1	1	0
1	1	0	1	0	1	1	1	0	1	1	0	0	1	0	0	1	1	0	0	0	1	0	0	1	1	0	1	1	0
0	0	0	0	0	1	0	1	0	1	1	1	0	0	0	0	1	0	0	0	0	1	0	0	1	0	0	1	1	0
1	1	0	1	1	1	0	1	0	0	1	0	0	1	0	0	1	0	1	0	0	1	0	0	1	1	1	1	1	0
0	0	0	1	0	1	1	1	1	1	1	0	0	1	1	0	1	1	1	0	1	1	1	0	1	1	1	1	1	0
1	1	0	0	1	1	0	1	0	1	1	1	1	1	1	1	1	1	1	1	0	1	1	0	1	1	1	1	1	0
1	1	0	1	0	1	1	1	0	1	1	1	0	0	0	1	1	1	1	1	1	1	1	0	1	1	1	1	1	0
1	1	0	1	1	1	0	0	0	1	1	0	0	1	0	0	1	0	1	0	1	1	1	0	1	0	0	1	1	0
1	1	0	0	1	1	0	1	0	1	1	0	1	0	1	1	1	1	0	1	1	0	1	0	1	0	1	1	1	0
1	0	0	1	0	1	1	0	0	1	1	0	0	1	0	0	1	0	0	0	1	0	0	0	1	0	0	1	1	0
1	1	0	0	0	1	0	1	0	1	1	0	1	0	0	0	1	0	1	0	1	1	1	0	0	0	1	1	1	0
0	1	1	0	1	1	0	1	0	0	1	1	0	1	0	0	1	0	0	0	1	1	1	1	0	0	1	1	1	0
1	1	0	1	0	1	1	1	0	1	1	1	0	1	0	1	1	1	1	1	0	1	0	1	0	1	0	1	1	0
1	0	0	1	0	1	1	1	1	1	1	0	0	1	0	1	1	1	0	1	1	1	1	1	0	1	0	1	1	0
1	1	0	1	0	1	1	1	1	1	1	1	1	1	1	0	1	1	1	0	0	0	0	1	0	1	0	1	1	0
1	1	0	1	0	1	1	1	0	1	1	1	0	1	0	0	1	1	1	0	0	0	0	1	0	0	0	1	1	0
1	1	0	1	0	1	1	1	0	1	1	1	0	0	0	1	1	1	1	1	1	0	1	1	0	1	1	1	1	0
1	1	0	1	1	1	0	1	0	1	1	0	0	1	1	1	1	0	1	1	1	0	0	1	0	1	1	1	1	0
0	1	0	0	1	1	0	0	0	1	1	0	1	0	0	0	1	0	0	0	0	0	0	1	0	0	0	1	1	0
1	1	0	1	0	1	1	1	0	1	1	0	1	1	0	1	1	0	0	0	1	1	0	1	0	0	1	1	1	0
1	1	0	1	0	1	1	1	1	1	1	1	0	0	0	0	1	1	1	1	0	1	0	1	0	1	1	1	1	0
1	0	0	0	1	1	0	1	1	1	1	1	1	1	0	0	1	0	0	0	0	0	0	1	0	0	0	1	1	0
0	0	0	1	0	1	1	1	0	1	1	0	0	1	0	0	1	0	0	0	1	0	0	1	0	1	1	1	1	0
0	0	0	0	0	1	0	1	0	1	1	1	0	1	1	0	1	1	1	0	1	0	1	1	0	0	0	1	1	0
1	1	0	1	0	1	1	0	0	1	1	0	0	0	0	1	1	1	0	0	1	0	0	1	0	1	0	1	1	0
1	1	1	1	1	1	0	1	1	1	0	0	0	1	0	1	1	1	1	0	0	0	0	0	0	0	1	1	1	0
0	0	0	1	0	1	1	0	0	1	1	1	0	0	0	0	0	0	0	0	1	1	0	0	0	0	1	1	1	0
1	1	0	0	1	1	0	1	0	1	1	1	1	1	0	1	1	1	0	0	1	0	1	0	0	1	0	1	1	0
1	1	0	0	0	1	0	1	0	1	1	1	1	1	1	0	1	1	1	0	1	0	0	0	0	1	1	1	1	0
1	1	1	0	1	1	0	0	0	1	1	1	0	0	0	0	1	1	1	0	1	0	1	0	0	1	0	1	1	0
1	1	0	1	0	1	1	1	1	0	1	0	0	0	0	0	1	1	0	0	0	0	1	1	1	0	1	0	1	0
1	1	0	1	1	1	0	1	0	1	1	1	0	0	0	0	1	0	0	0	0	1	1	1	1	0	1	0	1	0
1	1	0	0	0	1	0	0	1	1	1	1	0	0	1	1	1	1	1	0	1	0	0	1	1	1	0	0	1	0
1	0	0	0	0	1	0	1	0	1	1	0	0	1	0	0	1	0	1	0	0	1	0	1	1	0	1	0	1	0
1	0	0	1	1	1	0	0	0	0	0	1	0	1	0	1	0	0	0	1	1	1	0	1	1	1	0	0	1	0
1	1	0	1	0	1	1	1	1	0	1	0	0	1	1	0	1	0	1	1	1	1	1	1	1	0	1	0	1	0
1	0	0	1	0	1	1	1	1	1	1	1	1	1	0	1	1	0	1	1	1	1	0	1	1	1	1	0	1	0
1	1	0	0	1	1	0	1	0	1	1	0	0	0	0	0	1	1	0	0	0	1	1	0	1	1	1	0	1	0
1	1	0	1	0	1	1	1	0	1	1	1	0	1	0	1	1	1	1	1	1	1	1	0	1	1	0	0	1	0
0	1	0	1	1	1	0	1	0	1	1	1	0	0	1	0	1	1	1	0	1	0	0	0	1	0	1	0	1	0
1	0	0	1	0	1	1	0	0	1	1	1	0	0	0	0	1	1	0	0	0	1	0	1	0	0	0	0	1	0
0	1	0	1	0	1	1	1	0	1	1	1	1	0	0	1	0	0	0	0	0	0	0	1	0	0	0	0	1	0
1	0	0	0	0	1	0	1	1	1	1	0	0	0	0	0	1	0	0	0	0	0	0	1	0	1	1	0	1	0
0	0	0	0	1	1	0	0	0	1	1	1	0	0	0	0	0	0	0	0	1	0	0	1	0	1	0	0	1	0
0	0	0	0	0	1	0	0	0	1	1	0	0	0	0	0	1	1	1	0	1	0	1	0	0	1	0	0	1	0
0	0	0	1	1	1	0	1	0	1	1	0	0	1	0	0	1	0	0	0	0	0	0	0	0	1	0	0	1	0
1	1	0	1	1	1	0	1	0	1	1	1	0	0	0	0	1	0	1	1	1	0	0	0	0	1	0	0	1	0
0	0	0	1	0	1	1	0	0	1	0	1	0	0	0	0	1	1	0	0	1	0	1	0	0	0	1	0	1	0
1	1	1	1	1	1	0	1	0	1	1	1	1	1	0	0	0	0	1	0	1	1	1	0	0	1	1	0	1	0
0	1	0	1	1	1	0	0	0	0	0	1	1	1	0	1	0	0	0	0	1	1	0	0	0	0	0	0	1	0
1	1	0	1	0	1	1	0	0	1	1	0	0	0	0	0	1	0	1	0	1	1	0	1	1	0	1	0	1	0
0	1	0	1	0	1	1	0	0	1	0	0	0	1	0	0	1	0	1	0	0	0	1	1	1	0	0	0	1	0
1	1	0	1	1	1	0	1	0	1	1	0	0	1	0	0	1	0	1	0	1	1	0	1	1	0	0	0	1	0
0	1	0	0	1	1	0	1	0	1	1	1	0	1	0	0	1	0	1	0	1	1	1	1	1	1	0	0	1	0
1	1	0	0	0	1	0	1	0	1	1	1	1	1	1	1	1	1	1	1	1	1	1	1	1	0	0	0	1	0
1	1	0	1	1	1	0	1	1	1	1	1	0	0	1	1	1	1	1	1	1	0	1	1	1	1	0	0	1	0
1	0	0	1	0	1	1	1	0	1	1	0	0	0	1	0	1	0	0	0	1	1	1	1	1	1	0	0	1	0
1	1	0	1	0	1	1	1	0	1	1	0	0	1	1	1	1	1	0	0	0	0	0	1	1	0	1	0	1	0
1	0	0	1	0	1	1	1	0	1	1	0	0	1	1	0	1	0	1	1	1	0	0	0	1	0	1	0	1	0
1	1	0	0	0	1	0	1	0	1	1	0	1	1	1	0	1	1	1	1	0	1	1	0	1	1	1	0	1	0
1	1	0	1	0	1	1	1	1	1	1	1	0	1	0	1	1	1	1	1	1	1	1	0	1	1	0	0	1	0
1	1	0	0	1	1	0	1	0	1	1	1	0	1	0	1	1	1	1	1	0	1	0	0	1	1	1	0	1	0
1	1	0	0	1	1	0	1	0	1	1	1	1	0	0	0	1	0	0	0	0	1	0	0	1	1	0	0	1	0
1	0	0	0	0	1	0	0	0	1	1	1	0	0	0	0	1	0	0	0	1	1	1	1	0	1	0	0	1	0
0	1	0	0	1	1	0	1	0	1	1	0	0	1	0	0	1	0	1	0	1	0	1	1	0	0	0	0	1	0
1	0	0	0	0	1	0	1	0	1	1	1	0	0	0	0	1	1	0	0	1	0	0	1	0	0	1	0	1	0
0	0	0	1	1	1	0	1	0	1	1	0	1	1	1	1	1	1	1	1	0	0	0	1	0	0	0	0	1	0
1	0	0	0	0	1	0	1	0	1	1	0	1	1	0	1	1	1	1	1	0	0	0	0	0	1	0	0	1	0
1	1	1	0	1	1	0	1	1	1	1	0	0	0	0	1	1	0	1	0	0	1	1	0	0	1	1	0	1	0
0	1	0	0	0	1	0	1	0	0	1	1	0	0	0	0	1	1	1	1	1	1	0	0	0	1	0	0	1	0
0	1	1	1	0	1	0	1	0	1	1	1	1	0	0	0	1	0	0	0	1	0	1	0	0	1	1	0	1	0
1	0	0	0	1	1	0	1	1	1	1	1	1	0	0	1	1	1	1	0	0	0	0	0	0	1	1	0	1	0
0	0	0	1	1	1	0	1	0	1	1	0	1	0	1	1	1	1	0	0	0	0	1	0	0	0	0	0	1	0
0	0	1	1	1	0	0	0	0	1	0	0	0	0	0	0	1	0	0	0	0	0	0	0	0	0	1	0	1	0
1	0	0	1	0	1	1	1	0	1	1	0	0	1	0	0	1	1	1	0	0	0	0	0	0	0	0	0	1	0
0	0	0	0	0	1	0	1	0	1	1	0	0	0	0	1	1	0	0	0	0	0	0	0	0	0	1	0	1	0
1	1	0	1	0	1	1	0	0	1	1	1	0	1	1	1	1	1	1	0	1	0	0	0	0	0	0	0	1	0
0	0	0	1	1	1	0	0	0	1	1	1	0	1	1	1	1	0	1	0	0	1	0	1	0	0	1	0	1	0
1	1	0	1	1	1	0	1	0	1	1	1	1	1	0	1	1	1	1	0	1	1	0	1	1	0	1	0	1	0
0	0	0	0	0	1	0	1	0	1	1	1	0	0	0	0	1	1	0	0	0	1	0	1	1	1	0	0	1	0
1	0	0	1	1	1	0	1	0	1	1	1	1	0	0	1	1	0	0	0	1	0	0	1	1	0	1	0	1	0
1	0	0	0	0	1	0	1	1	1	1	0	0	0	0	1	1	0	1	0	0	0	0	1	1	1	0	0	1	0
1	1	0	1	0	1	1	1	0	1	1	0	0	0	1	1	1	1	1	1	1	0	0	1	1	1	0	0	1	0
1	1	0	1	0	1	1	1	1	1	1	1	1	1	1	0	1	1	1	0	0	1	1	1	1	1	1	0	1	0
1	0	0	0	1	1	0	1	0	1	1	1	0	0	0	0	1	0	0	0	1	1	0	1	1	0	0	0	1	0
1	1	0	1	0	1	1	1	0	1	1	1	0	0	1	1	1	0	1	1	1	1	0	1	1	1	1	0	1	0
1	1	0	1	1	1	0	0	0	1	1	0	0	1	0	1	1	0	1	0	1	1	0	0	1	0	0	0	1	0
1	1	1	1	1	1	0	1	1	1	1	1	0	1	1	0	1	1	1	1	0	1	1	0	1	1	1	0	1	0
1	1	1	1	1	1	0	1	1	1	1	0	1	1	0	0	1	0	1	0	1	1	1	1	1	1	1	0	1	0
1	1	0	0	1	1	0	1	0	1	1	1	0	0	0	0	1	0	0	0	1	1	1	1	1	0	0	0	1	0
0	0	0	1	1	1	0	1	1	1	1	1	0	1	1	0	1	0	1	0	0	0	0	1	1	0	1	0	1	0
1	1	0	0	1	1	0	0	1	1	1	0	1	0	1	1	0	0	1	0	0	1	0	1	1	1	0	0	1	0
0	0	0	1	1	1	0	1	1	1	1	0	0	1	0	0	1	0	0	0	0	1	0	1	1	0	1	0	1	0
1	1	0	1	0	1	1	1	1	1	1	0	0	1	0	0	1	0	1	0	1	1	1	1	1	1	1	0	1	0
1	1	0	1	0	1	1	1	1	1	1	0	0	0	1	1	1	0	1	1	1	1	0	1	1	1	1	0	1	0
1	1	0	1	1	1	0	1	0	1	1	0	0	0	0	1	1	1	1	0	1	1	0	0	1	1	0	0	1	0
1	0	0	1	1	1	0	1	0	1	1	1	1	0	0	0	1	1	1	0	1	1	0	0	1	0	0	0	1	0
1	0	0	0	0	1	0	1	0	1	1	0	0	0	1	1	1	1	1	1	1	1	1	0	1	0	1	0	1	0
1	1	0	1	1	1	0	0	0	1	1	1	0	1	0	1	1	0	1	1	1	1	1	0	1	1	1	0	1	0
1	1	0	0	0	1	0	1	0	1	1	0	0	1	1	0	1	1	1	0	1	0	1	0	1	0	0	0	1	0
0	1	0	1	0	1	1	1	0	1	1	1	1	1	0	0	1	0	0	0	0	0	1	0	1	0	0	0	1	0
1	0	0	1	0	1	1	0	1	1	1	1	1	0	0	1	1	0	0	0	0	1	0	1	0	1	1	0	1	0
1	0	0	1	1	1	0	0	0	1	1	0	0	1	0	1	0	0	0	0	0	1	0	1	0	1	0	0	1	0
0	1	0	0	0	1	0	1	0	1	1	0	1	1	0	1	1	1	0	1	1	1	0	1	0	1	1	0	1	0
0	0	0	1	0	1	1	0	0	1	1	0	0	0	0	0	1	0	0	0	1	0	0	1	0	1	1	0	1	0
1	1	0	0	0	1	0	0	0	0	1	0	0	1	1	0	1	1	1	0	0	0	0	1	0	1	0	0	1	0
1	1	0	1	0	1	1	0	0	1	1	1	1	1	0	0	1	1	1	0	0	1	0	1	0	0	0	0	1	0
1	1	0	1	0	1	1	1	0	1	1	1	0	0	0	0	1	1	0	0	0	1	1	1	0	1	1	0	1	0
1	1	0	0	1	1	0	0	1	1	1	1	0	1	0	0	1	0	1	0	1	1	0	1	0	0	0	0	1	0
1	0	0	0	1	1	0	1	0	1	1	0	1	1	0	1	1	1	1	0	1	0	0	1	0	0	1	0	1	0
1	0	0	1	1	1	0	1	0	1	1	1	0	0	0	0	1	1	1	1	0	0	0	1	0	1	0	0	1	0
1	0	0	1	0	1	1	1	0	1	1	1	0	0	0	0	1	0	1	0	0	0	0	1	0	1	0	0	1	0
1	1	0	0	1	1	0	1	0	1	1	1	1	1	0	0	1	0	1	0	0	0	0	1	0	1	0	0	1	0
0	0	1	0	1	0	0	0	0	0	1	0	1	0	0	0	1	1	1	0	0	0	1	1	0	0	0	0	1	0
0	1	0	1	0	1	1	1	1	1	1	1	0	1	0	1	1	0	1	0	1	1	1	1	0	1	0	0	1	0
1	1	0	0	1	1	0	1	0	1	1	0	0	1	0	1	0	0	0	1	0	1	0	0	0	0	0	0	1	0
1	0	0	1	0	1	1	1	0	1	1	0	0	0	0	0	1	0	1	0	0	1	0	0	0	1	0	0	1	0
1	0	0	0	1	1	0	0	0	0	0	1	0	0	0	0	1	1	1	0	0	1	0	0	0	1	0	0	1	0
0	0	0	1	0	1	1	0	0	0	0	1	0	0	0	0	1	1	0	0	0	1	1	0	0	1	0	0	1	0
0	0	0	0	1	1	0	0	0	1	0	0	0	0	0	0	1	1	0	0	1	0	0	0	0	1	0	0	1	0
1	0	0	0	0	1	0	0	0	1	0	0	0	0	0	1	1	0	1	0	0	0	0	0	0	1	1	0	1	0
1	1	0	1	1	1	0	1	0	1	1	0	0	0	0	1	1	0	0	0	0	0	0	0	0	0	1	0	1	0
0	0	0	0	1	1	0	0	0	1	1	0	0	1	0	0	1	0	1	0	1	0	0	0	0	0	0	0	1	0
0	0	0	1	1	1	0	0	0	1	1	1	0	0	0	0	1	0	0	0	0	0	1	0	0	1	0	0	1	0
1	1	0	0	0	1	0	0	0	0	1	0	0	0	0	0	1	0	0	0	1	0	0	0	0	0	0	0	1	0
1	1	0	0	0	1	0	1	0	1	1	0	1	0	0	0	1	0	0	0	1	0	0	0	1	1	0	0	1	0
0	0	0	0	1	1	0	1	0	1	0	0	0	0	0	1	1	0	1	0	0	0	0	1	0	0	1	0	1	0
1	1	1	0	1	1	0	0	0	1	1	0	0	1	0	1	1	1	1	1	1	1	1	1	1	1	0	0	0	0
1	1	0	1	1	1	0	0	1	1	1	0	0	0	1	1	1	0	0	0	0	0	1	1	0	1	0	0	0	0
1	0	0	1	0	1	1	0	0	1	1	0	0	1	0	0	1	0	1	0	1	0	0	0	0	1	1	0	0	0
0	0	1	0	1	0	0	0	0	1	0	1	0	1	0	0	1	1	1	0	0	0	0	0	0	0	0	1	0	0
0	0	1	1	1	1	0	1	0	1	1	0	0	1	1	0	1	0	1	0	0	1	0	1	0	0	1	1	0	0
1	1	0	1	0	1	1	1	0	1	1	0	1	1	0	1	1	0	1	1	1	0	1	0	1	1	1	1	0	0
1	1	0	0	0	1	0	1	0	1	1	1	0	0	0	1	1	1	1	1	1	0	1	0	1	0	0	1	0	0
1	1	0	1	1	1	0	0	1	1	1	1	0	1	0	0	1	1	0	0	0	1	0	1	1	1	1	1	0	0
1	1	0	1	0	1	1	1	1	0	1	0	0	1	0	0	1	1	1	0	0	1	1	1	1	1	1	1	0	0
1	0	0	1	0	1	1	1	0	1	0	0	0	0	0	0	1	0	0	0	1	1	0	1	1	1	1	1	0	0
1	0	0	1	1	1	0	1	0	1	1	0	0	0	0	1	1	1	0	0	1	1	1	1	1	0	0	1	0	0
0	1	0	1	0	1	1	1	0	0	1	1	0	1	0	0	1	1	0	0	0	1	0	1	1	1	0	1	0	0
1	0	0	0	1	1	0	0	0	1	1	1	1	0	0	0	1	0	1	1	0	0	1	1	1	1	1	1	0	0
1	0	0	0	0	1	0	0	0	0	1	1	0	0	0	0	1	1	1	1	1	0	1	1	1	0	0	1	0	0
0	0	0	1	0	1	1	0	0	1	1	0	0	1	0	1	1	1	1	0	0	0	0	0	1	0	1	1	0	0
1	0	0	0	1	1	0	1	0	1	1	0	0	0	0	0	1	0	0	0	0	0	0	0	1	1	0	1	0	0
0	1	0	0	0	1	0	0	0	1	1	1	0	1	0	0	1	0	1	0	0	0	0	0	1	0	0	1	0	0
0	0	0	0	0	1	0	1	0	0	1	0	0	1	0	1	1	1	0	0	0	0	1	0	1	0	1	1	0	0
1	1	0	1	0	1	1	1	0	1	1	0	1	0	0	0	1	0	1	1	0	0	0	0	1	0	0	1	0	0
1	1	0	0	1	1	0	1	0	1	1	1	0	1	0	1	1	1	1	0	1	1	1	1	1	1	0	1	0	0
1	0	0	0	1	1	0	1	0	1	1	1	1	0	0	0	1	1	1	1	1	0	1	1	1	1	1	1	0	0
1	0	0	1	1	1	0	1	0	1	1	1	0	0	0	0	1	0	1	0	1	0	0	1	1	1	1	1	0	0
0	0	0	1	0	1	1	0	0	1	1	0	0	1	0	0	1	1	1	0	0	0	1	1	1	0	1	1	0	0
1	1	0	0	1	1	0	0	0	1	1	0	0	1	1	0	0	0	0	0	0	1	0	1	1	0	1	1	0	0
1	1	0	1	0	1	1	1	0	1	1	1	0	1	0	0	1	1	1	0	1	1	1	1	1	0	1	1	0	0
1	0	0	0	1	1	0	0	0	1	1	0	0	0	0	0	1	1	1	1	1	1	1	1	1	1	1	1	0	0
1	0	0	1	1	1	0	0	0	0	0	0	0	0	0	0	0	0	1	0	1	0	0	1	1	0	0	1	0	0
1	0	0	1	1	1	0	1	1	1	1	0	0	0	0	0	1	0	0	0	0	0	1	1	1	1	0	1	0	0
1	0	0	1	1	1	0	1	0	1	1	1	1	0	0	0	1	1	1	0	1	0	0	0	1	1	0	1	0	0
1	0	0	1	1	1	0	1	0	1	1	0	0	0	0	0	1	0	0	0	1	1	0	0	1	0	1	1	0	0
0	0	0	1	1	1	0	1	0	1	1	0	0	0	0	1	1	1	0	0	1	1	1	0	1	1	0	1	0	0
1	1	0	1	1	1	0	1	1	1	1	1	0	1	0	1	1	0	1	0	1	1	0	0	1	1	1	1	0	0
1	1	0	1	0	1	1	1	1	1	1	1	0	0	0	0	1	1	1	1	1	1	0	0	1	1	0	1	0	0
0	1	0	1	0	1	1	1	0	1	1	1	1	0	1	1	1	0	1	0	0	0	0	0	1	0	1	1	0	0
0	0	0	1	1	1	0	1	0	1	1	0	0	0	0	1	1	1	1	0	0	1	0	0	0	0	0	1	0	0
1	1	0	0	1	0	0	0	0	1	1	0	0	0	0	0	1	0	1	0	0	1	0	1	0	0	1	1	0	0
1	1	0	0	1	1	0	1	0	1	1	0	0	1	0	0	1	1	1	0	1	1	0	1	0	0	0	1	0	0
1	0	0	0	1	1	0	1	0	1	1	0	0	1	0	1	1	1	1	1	0	1	0	1	0	1	1	1	0	0
0	0	0	0	0	0	0	0	1	1	1	0	0	0	0	0	0	0	0	0	0	1	0	1	0	0	0	1	0	0
1	0	0	0	0	1	0	0	0	1	1	0	1	0	0	0	1	0	1	0	0	0	0	1	0	0	1	1	0	0
1	1	0	1	0	1	1	1	1	1	1	0	0	0	0	0	1	1	0	0	1	0	0	1	0	1	1	1	0	0
1	0	0	1	0	1	1	1	0	0	1	0	0	0	0	0	0	1	0	0	1	0	1	1	0	1	0	1	0	0
0	0	0	0	1	1	0	0	0	1	1	0	0	0	0	1	1	1	1	0	1	0	0	1	0	0	1	1	0	0
1	1	0	0	1	1	0	1	0	1	1	0	0	1	0	0	1	1	1	0	1	0	0	1	0	0	1	1	0	0
0	0	0	0	1	1	0	1	0	1	1	0	1	0	1	0	1	0	0	0	0	0	0	1	0	0	1	1	0	0
1	0	0	1	0	1	1	0	0	1	1	0	1	1	0	0	0	0	1	0	1	0	1	1	0	1	0	1	0	0
1	0	0	0	1	1	0	0	0	1	0	0	0	1	0	0	1	1	0	0	0	0	1	1	0	1	0	1	0	0
1	0	0	0	1	1	0	0	0	1	1	1	0	0	0	0	0	1	0	0	0	0	1	1	0	0	0	1	0	0
1	0	0	0	1	1	0	1	1	1	1	0	1	1	0	0	1	0	0	1	0	1	0	1	0	1	0	1	0	0
0	0	0	0	1	1	0	1	0	1	1	0	0	1	0	0	1	0	0	0	0	0	0	1	0	1	0	1	0	0
0	0	0	1	0	1	1	1	0	1	1	0	0	0	0	0	1	0	0	0	0	0	1	1	0	1	0	1	0	0
0	1	0	0	1	1	0	1	0	1	1	0	0	0	1	1	1	0	0	0	1	0	0	1	0	0	0	1	0	0
1	0	0	1	1	1	0	1	0	1	1	0	0	0	0	1	1	1	1	0	0	0	0	1	0	1	0	1	0	0
0	1	0	0	0	0	0	1	0	1	0	0	0	0	0	0	1	0	0	0	0	0	1	1	0	0	1	1	0	0
0	0	0	1	0	1	1	1	0	1	1	0	1	1	0	0	1	1	1	0	1	1	0	0	0	0	0	1	0	0
1	1	1	0	1	0	0	0	0	1	1	0	1	0	0	0	0	0	0	0	0	0	0	0	0	0	1	1	0	0
1	0	1	0	1	1	0	0	0	1	1	1	0	0	1	0	0	0	0	0	0	0	1	0	0	0	0	1	0	0
1	0	0	1	1	1	0	1	0	1	1	0	0	1	0	0	1	0	0	0	1	1	0	0	0	1	0	1	0	0
1	0	0	0	1	1	0	1	0	1	0	0	1	0	0	0	1	0	0	0	1	1	0	0	0	0	1	1	0	0
0	0	0	0	1	1	0	1	0	1	1	1	0	1	0	0	1	0	0	0	0	1	0	0	0	1	0	1	0	0
0	1	0	0	0	1	0	1	0	1	0	1	0	1	0	0	1	0	1	0	1	1	0	0	0	0	1	1	0	0
1	0	0	1	1	1	0	1	0	1	1	0	0	1	0	0	1	0	0	0	0	0	0	0	0	1	1	1	0	0
0	1	0	0	1	1	0	1	0	1	1	0	0	0	0	0	1	1	1	0	0	0	0	0	0	1	0	1	0	0
0	1	0	0	0	1	0	1	0	1	1	1	0	1	0	1	1	1	1	1	0	0	1	0	0	1	0	1	0	0
1	1	0	1	0	1	1	1	0	1	1	0	0	1	0	1	1	1	0	1	0	0	1	0	0	0	0	1	0	0
1	0	0	0	1	1	0	1	0	1	1	0	1	0	0	0	1	0	0	0	0	0	0	0	0	0	1	1	0	0
1	0	0	1	1	1	0	1	0	1	1	0	0	0	0	0	0	0	0	0	0	0	1	0	0	1	1	1	0	0
1	1	0	1	0	1	1	1	0	1	1	0	0	0	0	0	1	0	1	0	0	0	1	0	0	0	1	1	0	0
0	0	1	0	0	1	0	1	0	1	1	0	0	0	0	0	0	0	0	0	0	0	0	0	0	1	1	1	0	0
1	1	0	0	1	1	0	0	0	1	1	0	0	0	0	1	1	1	0	0	0	0	1	0	0	1	0	1	0	0
0	0	0	0	1	1	0	0	0	1	0	1	0	0	1	0	1	0	0	0	1	0	0	0	0	0	1	1	0	0
1	1	0	1	0	1	1	1	0	1	1	0	0	1	0	1	1	1	1	0	0	0	1	0	0	0	0	1	0	0
0	0	0	0	0	0	0	0	0	0	0	0	0	1	0	0	0	0	0	0	0	0	0	0	0	0	1	0	0	0
1	1	0	1	0	1	1	1	0	1	1	0	0	0	0	0	1	0	0	1	0	0	0	1	1	0	1	0	0	0
0	0	0	0	0	1	0	0	0	0	1	0	0	0	0	1	1	0	1	0	1	0	0	1	1	0	0	0	0	0
0	1	0	1	0	1	1	1	0	1	1	0	0	1	0	0	1	0	1	0	1	1	1	1	1	1	0	0	0	0
0	0	0	0	1	1	0	1	0	1	1	0	0	0	0	0	1	1	0	0	0	0	0	0	1	0	0	0	0	0
0	0	0	1	0	1	1	0	0	1	1	1	0	1	0	0	1	0	0	0	0	0	0	0	1	1	0	0	0	0
1	0	0	0	1	1	0	0	0	1	1	0	0	1	0	0	1	0	0	0	1	0	1	0	1	1	0	0	0	0
1	0	0	1	1	1	0	1	0	1	1	1	0	1	0	1	1	1	1	1	0	1	1	1	1	1	1	0	0	0
0	1	0	1	1	1	0	1	0	1	1	0	0	1	0	1	1	1	0	0	1	0	0	1	1	0	0	0	0	0
1	0	0	1	0	1	1	0	0	1	1	0	0	1	0	1	1	1	0	0	1	1	0	1	1	0	1	0	0	0
1	0	1	0	1	1	0	1	0	1	1	0	0	1	0	1	1	0	0	0	0	1	0	1	1	0	1	0	0	0
1	0	0	0	1	1	0	1	0	1	1	0	0	1	0	0	1	0	1	0	0	0	1	1	1	0	0	0	0	0
0	1	0	0	1	1	0	1	0	1	1	0	0	0	0	0	1	1	1	0	1	0	1	1	1	0	0	0	0	0
0	0	0	1	0	0	0	1	0	1	1	1	0	1	0	0	1	0	0	0	1	0	0	1	1	0	0	0	0	0
0	1	0	1	1	1	0	1	0	0	1	0	0	1	1	1	1	1	1	0	0	1	0	0	1	0	0	0	0	0
1	0	0	1	0	1	1	1	0	0	1	1	0	1	0	0	1	1	1	0	0	0	1	0	1	0	0	0	0	0
0	0	0	0	0	1	0	0	0	1	1	0	0	1	0	0	1	1	0	0	0	0	0	0	1	0	0	0	0	0
1	0	0	1	0	1	1	0	0	1	1	0	0	0	0	0	1	0	0	0	0	0	0	0	1	0	0	0	0	0
1	1	0	1	1	1	0	1	0	1	1	1	0	0	0	0	1	1	1	0	1	1	0	0	0	0	0	0	0	0
0	0	0	1	0	1	1	1	1	1	1	0	0	1	0	0	1	0	1	0	0	1	0	1	0	0	0	0	0	0
1	1	1	1	1	1	0	1	0	1	0	1	0	1	0	0	1	1	1	0	0	0	0	1	0	0	0	0	0	0
1	0	0	1	0	1	1	1	0	0	1	1	0	0	0	0	1	1	1	0	1	0	0	1	0	0	1	0	0	0
0	0	0	1	1	1	0	0	0	0	0	1	0	0	0	0	1	1	1	0	1	0	0	1	0	0	0	0	0	0
1	0	0	0	1	1	0	1	0	1	1	0	0	0	1	0	1	1	0	0	1	0	0	1	0	0	1	0	0	0
0	1	0	0	0	1	0	1	0	0	1	1	0	1	1	0	1	1	0	0	0	0	0	1	0	0	1	0	0	0
1	0	0	0	1	1	0	0	0	1	1	0	1	0	0	1	1	0	0	0	1	1	0	1	0	0	1	0	0	0
0	0	0	1	0	1	1	1	0	0	1	0	1	1	0	1	1	0	1	0	0	0	0	1	0	0	1	0	0	0
1	0	0	1	1	1	0	1	0	1	1	1	0	0	1	1	1	1	1	0	1	0	0	1	0	1	1	0	0	0
1	0	0	0	1	1	0	0	0	1	1	0	0	0	0	0	1	1	1	0	1	0	0	1	0	1	1	0	0	0
1	0	0	1	0	1	1	0	0	1	1	0	0	0	0	0	1	0	1	0	1	0	1	1	0	0	0	0	0	0
1	1	0	1	0	1	1	1	0	1	1	0	1	0	0	1	1	0	1	0	1	0	0	1	0	0	0	0	0	0
0	0	0	0	0	1	0	0	0	1	0	1	0	0	0	0	1	1	0	0	0	0	0	1	0	0	0	0	0	0
1	0	0	0	1	1	0	1	0	1	1	0	0	0	0	0	1	1	0	0	0	0	0	1	0	1	0	0	0	0
0	0	0	0	1	1	0	1	0	1	1	0	0	0	0	0	1	0	0	0	0	0	0	1	0	1	1	0	0	0
0	0	0	0	1	1	0	1	0	0	1	0	0	0	0	0	1	1	0	0	1	0	0	1	0	0	1	0	0	0
0	0	0	1	0	1	1	1	0	1	1	0	1	0	1	0	1	1	0	0	1	0	0	1	0	0	0	0	0	0
1	1	0	0	1	1	0	1	0	0	1	0	0	0	0	0	1	1	1	0	0	0	0	1	0	1	1	0	0	0
0	0	0	0	0	1	0	0	0	1	1	1	1	0	0	0	1	0	1	1	0	0	0	1	0	0	0	0	0	0
1	1	0	1	0	1	1	1	0	1	1	1	0	1	0	1	1	0	1	0	1	1	1	1	0	0	1	0	0	0
1	1	0	1	1	1	0	1	0	1	1	1	0	1	0	1	1	1	0	0	1	0	1	1	0	0	1	0	0	0
1	0	1	0	0	1	0	1	0	1	1	0	0	0	0	0	1	1	1	1	1	1	0	0	0	1	1	0	0	0
1	0	1	0	1	1	0	1	0	1	1	0	0	0	0	0	1	1	1	0	1	0	0	0	0	0	0	0	0	0
1	0	1	0	1	0	0	0	0	1	1	0	0	1	0	1	1	1	0	0	0	0	0	0	0	0	0	0	0	0
1	0	0	1	1	1	0	0	0	1	1	0	0	1	0	0	1	0	0	0	0	0	1	0	0	1	0	0	0	0
1	1	0	1	1	1	0	0	0	1	1	0	0	0	0	1	1	0	1	0	0	0	0	0	0	0	1	0	0	0
1	1	0	1	0	1	1	1	0	1	1	0	1	1	0	0	1	0	1	0	0	0	0	0	0	1	0	0	0	0
0	0	1	0	1	1	0	0	0	1	0	0	0	0	0	0	1	0	1	0	0	0	0	0	0	0	0	0	0	0
0	0	1	1	1	0	0	1	0	1	0	0	0	0	0	1	1	1	1	0	0	1	0	0	0	0	0	0	0	0
1	0	1	1	0	1	0	0	0	1	1	1	0	1	0	0	1	1	0	0	0	1	1	0	0	0	0	0	0	0
0	0	0	0	1	1	0	1	0	1	1	1	0	1	0	1	1	0	1	0	1	1	1	0	0	1	0	0	0	0
1	0	0	1	1	1	0	1	0	1	1	1	0	0	0	0	1	0	1	1	1	1	1	0	0	0	1	0	0	0
1	0	0	1	0	1	1	1	0	1	1	1	0	1	0	1	1	0	1	1	1	1	1	0	0	0	1	0	0	0
1	1	0	1	0	1	1	1	0	1	1	1	0	1	0	0	1	0	1	1	1	1	0	0	0	1	1	0	0	0
1	0	1	1	0	1	0	1	0	1	1	0	0	0	0	0	1	0	1	0	0	1	0	0	0	0	1	0	0	0
0	0	1	1	1	0	0	1	0	1	1	0	0	0	0	0	1	1	0	0	1	0	0	0	0	0	0	0	0	0
0	1	0	1	1	1	0	1	0	1	1	1	0	1	0	0	0	0	0	0	0	0	1	0	0	1	1	0	0	0
1	1	0	1	0	1	1	1	0	1	1	0	0	0	0	0	1	0	0	0	1	0	0	0	0	0	0	0	0	0
1	0	0	1	1	1	0	0	0	1	1	0	1	0	0	0	1	1	0	0	0	0	1	0	0	0	0	0	0	0
0	0	0	0	1	1	0	0	0	1	0	0	0	0	0	0	1	0	0	0	1	0	0	0	0	0	1	0	0	0
0	0	0	1	0	1	1	1	0	0	1	0	0	0	0	0	1	0	1	0	1	0	1	0	0	0	1	0	0	0
0	0	0	0	0	0	0	0	0	1	1	0	0	0	0	0	1	1	0	0	1	0	0	0	0	0	0	0	0	0
0	0	0	0	0	1	0	1	0	1	1	0	0	0	0	0	1	0	0	0	0	0	1	0	0	0	0	0	0	0
0	1	0	0	0	0	0	0	0	1	0	0	0	1	0	0	1	0	0	0	1	0	1	0	0	0	0	0	0	0
1	0	0	1	0	1	1	1	0	1	1	0	0	0	0	1	1	0	0	0	0	0	0	0	0	0	0	0	0	0
0	0	0	1	0	1	1	0	0	1	1	0	0	0	0	1	1	0	0	0	0	0	1	0	0	0	1	0	0	0
0	0	0	1	1	1	0	0	0	0	0	0	0	0	0	0	1	0	0	0	1	0	0	0	0	0	0	0	0	0
0	0	0	0	1	1	0	1	0	0	0	0	0	0	0	0	1	1	1	0	1	0	1	0	0	0	0	0	0	0
1	1	0	1	0	1	1	1	0	1	1	0	0	0	0	0	1	0	1	0	0	1	0	0	0	0	0	0	0	0
1	1	1	1	0	1	0	1	0	1	1	0	0	0	0	0	1	0	0	0	0	1	1	1	1	0	0	0	0	0
0	1	0	0	1	1	0	1	0	1	1	0	0	1	0	0	1	0	0	0	1	0	0	1	1	1	1	0	0	0
1	0	0	0	0	1	0	1	1	1	1	0	0	1	0	0	1	0	0	0	0	1	0	0	1	1	0	0	0	0
1	0	0	0	0	1	0	1	0	1	1	0	1	1	0	0	1	1	1	0	1	1	1	0	1	1	1	0	0	0
1	0	0	0	1	1	0	1	0	1	1	0	0	1	0	0	1	0	1	0	0	1	0	0	1	1	0	0	0	0
1	0	0	1	0	1	1	1	0	1	1	0	0	1	0	0	1	0	0	0	1	0	0	0	1	1	0	0	0	0
1	0	0	1	1	1	0	0	0	1	1	0	0	0	0	0	1	0	0	0	0	0	0	0	1	0	0	0	0	0
0	1	1	0	1	0	0	1	0	1	1	1	1	1	0	0	1	1	0	0	1	0	0	0	1	0	0	0	0	0
1	0	0	0	1	1	0	0	0	1	1	0	0	0	0	0	1	0	1	0	0	0	1	0	1	0	1	0	0	0
0	0	0	1	0	1	1	1	0	1	1	0	0	0	0	0	0	0	1	0	0	1	1	1	1	1	1	0	0	0
1	0	0	1	1	1	0	1	0	1	1	0	1	1	0	0	1	0	1	1	0	1	0	1	1	1	0	0	0	0
1	0	0	0	1	1	0	0	0	1	0	0	0	0	0	0	1	1	1	0	1	1	0	1	1	1	0	0	0	0
1	1	0	1	1	1	0	1	1	1	1	0	0	1	0	1	1	1	1	0	0	0	0	1	1	0	1	0	0	0
0	0	0	0	1	1	0	1	0	1	1	1	0	1	0	1	1	0	1	1	1	1	0	1	1	0	1	0	0	0
0	0	0	1	0	1	1	0	0	1	1	1	0	1	0	0	1	1	1	1	0	1	1	1	1	0	1	0	0	0
0	0	1	0	1	1	0	0	0	0	0	1	0	0	0	0	1	0	1	0	0	0	0	1	1	1	0	0	0	0
1	1	0	1	0	1	1	0	0	1	1	0	0	0	0	0	1	0	0	0	1	0	1	1	1	0	0	0	0	0
1	0	0	1	0	1	1	1	0	1	1	0	0	0	0	1	1	0	0	0	0	0	1	1	1	0	0	0	0	0
0	0	0	0	1	1	0	0	0	1	0	1	0	0	1	0	1	0	0	0	0	0	1	1	1	0	0	0	0	0
1	1	0	1	0	1	1	0	0	0	1	1	0	0	0	1	1	0	1	0	1	0	0	0	1	0	0	0	0	0
1	1	0	1	0	1	1	1	1	1	1	0	0	0	0	1	1	1	1	0	0	0	0	0	1	0	0	0	0	0
0	1	0	0	1	1	0	0	0	0	1	0	0	0	0	0	1	1	1	0	0	0	0	0	1	0	1	0	0	0
1	0	0	0	0	1	0	1	0	1	1	0	0	0	0	0	1	0	1	0	1	0	1	0	1	0	1	0	0	0
0	0	0	0	1	1	0	1	1	1	1	0	0	0	0	1	1	1	1	0	1	0	0	0	1	1	0	0	0	0
0	0	0	0	0	1	0	0	0	1	1	1	0	0	0	0	1	1	0	0	0	0	0	0	1	1	1	0	0	0
1	0	0	0	1	1	0	1	0	1	1	0	0	1	0	0	1	0	1	0	1	1	0	1	0	0	1	0	0	0
0	1	0	1	1	1	0	1	0	1	1	1	0	1	0	0	1	0	1	1	0	1	1	1	0	0	1	0	0	0
1	1	0	0	1	1	0	1	0	1	1	1	1	1	0	0	0	0	1	0	0	0	0	1	0	1	0	0	0	0
1	0	0	0	1	1	0	0	0	1	0	1	0	0	0	0	0	0	0	0	1	0	0	1	0	0	1	0	0	0
1	0	0	1	0	1	1	1	0	1	1	1	1	1	0	1	0	0	0	1	1	0	1	1	0	1	1	0	0	0
0	0	0	1	0	1	1	1	0	1	1	0	0	1	0	0	1	1	0	1	0	0	0	1	0	0	0	0	0	0
0	0	0	1	0	1	1	0	0	1	1	0	0	0	0	0	1	1	1	0	0	0	0	1	0	0	1	0	0	0
0	0	0	0	1	1	0	1	0	1	1	1	1	0	0	0	1	1	1	0	0	0	0	1	0	1	0	0	0	0
1	0	0	1	0	1	1	1	0	1	1	0	0	1	0	0	1	0	1	0	1	0	0	1	0	0	0	0	0	0
0	1	1	0	1	1	0	1	0	1	1	0	1	0	0	0	1	1	0	0	0	0	0	1	0	1	0	0	0	0
0	0	0	1	1	1	0	1	0	1	1	0	0	0	0	0	0	0	1	0	0	0	0	1	0	0	0	0	0	0
1	1	1	0	0	1	0	1	0	1	1	1	1	1	0	0	0	0	1	0	1	1	0	1	0	1	1	0	0	0
1	1	0	0	0	1	0	1	0	1	1	0	1	0	0	0	1	0	1	0	1	1	0	1	0	1	0	0	0	0
1	1	0	0	0	1	0	0	0	1	1	0	0	1	0	1	1	1	1	0	1	1	0	1	0	0	1	0	0	0
1	0	0	1	0	1	1	1	0	1	1	0	0	1	0	0	1	1	1	0	1	1	0	1	0	0	0	0	0	0
0	1	0	1	0	1	1	1	0	1	1	1	0	0	0	0	1	1	0	1	0	1	1	1	0	0	1	0	0	0
0	0	0	1	0	1	1	0	0	1	1	0	0	0	0	0	1	1	0	0	0	1	0	1	0	0	0	0	0	0
0	1	0	1	0	1	1	1	0	1	1	1	0	0	0	0	1	0	1	0	1	0	1	1	0	0	0	0	0	0
1	1	0	0	0	1	0	1	0	1	1	0	0	0	0	0	1	0	0	0	1	0	0	1	0	0	1	0	0	0
0	1	0	0	0	1	0	1	0	0	1	1	0	1	0	0	1	1	0	0	1	0	0	1	0	1	0	0	0	0
0	1	0	1	0	1	1	1	0	1	1	1	0	0	0	1	1	0	0	0	1	0	0	1	0	1	0	0	0	0
1	1	0	1	1	1	0	1	1	1	1	1	0	1	0	1	1	0	1	1	1	0	1	1	0	1	1	0	0	0
0	0	0	0	1	1	0	0	0	1	1	0	0	0	0	1	1	0	0	0	0	0	1	1	0	1	0	0	0	0
1	0	0	1	0	1	1	0	0	1	1	0	0	0	0	0	0	1	0	0	0	0	0	1	0	0	1	0	0	0
1	0	0	1	0	1	1	0	0	1	1	0	0	1	0	0	1	0	1	0	0	0	0	1	0	1	0	0	0	0
1	1	1	1	1	1	0	0	0	1	1	0	0	0	0	0	0	0	0	0	0	0	0	0	0	0	1	0	0	0
1	1	0	0	1	1	0	1	0	1	1	1	0	0	0	1	0	0	0	0	1	0	0	0	0	0	0	0	0	0
1	0	0	1	0	1	1	1	1	1	1	0	0	0	0	0	1	0	1	0	1	0	0	0	0	0	0	0	0	0
1	1	0	0	0	1	0	1	0	1	1	0	1	0	0	0	1	0	1	0	1	0	0	0	0	0	0	0	0	0
0	1	1	0	1	1	0	1	0	1	1	1	0	0	0	0	0	0	0	0	1	0	1	0	0	0	0	0	0	0
0	0	0	0	1	1	0	0	0	1	1	1	0	0	0	0	0	0	0	0	0	0	0	0	0	0	0	0	0	0
0	0	0	1	0	1	1	0	0	0	1	0	0	0	1	0	1	0	0	0	1	0	0	0	0	0	0	0	0	0
0	0	1	0	0	1	0	0	0	1	1	0	0	1	0	1	1	1	1	0	1	0	1	0	0	1	0	0	0	0
1	0	1	0	1	1	0	1	0	1	1	0	0	0	0	1	1	0	0	0	0	1	0	0	0	1	1	0	0	0
1	0	0	1	1	1	0	1	0	1	1	0	0	1	0	0	1	0	1	0	0	1	1	0	0	1	0	0	0	0
0	0	0	0	0	1	0	1	0	1	1	0	0	0	0	0	1	0	0	0	1	1	1	0	0	1	1	0	0	0
1	0	0	0	0	1	0	0	0	1	1	1	0	0	0	1	1	0	0	0	0	1	0	0	0	0	1	0	0	0
1	0	0	1	0	1	1	1	0	1	1	1	0	0	0	0	0	0	0	1	0	1	1	0	0	0	1	0	0	0
1	0	0	1	1	1	0	1	0	1	1	1	0	0	0	1	1	1	1	0	0	1	0	0	0	1	1	0	0	0
1	0	1	1	1	1	0	0	0	0	0	0	0	0	0	0	1	0	1	0	1	1	0	0	0	1	1	0	0	0
1	0	0	0	0	1	0	1	0	1	1	0	0	0	0	0	1	1	0	0	1	1	0	0	0	0	0	0	0	0
0	1	0	1	1	1	0	0	0	0	1	0	0	1	0	0	1	0	0	0	1	1	0	0	0	0	1	0	0	0
0	1	0	1	0	1	1	1	0	1	1	0	0	1	0	1	1	0	1	0	0	1	1	0	0	0	0	0	0	0
0	1	0	0	0	0	0	1	0	0	1	0	0	0	0	0	1	1	0	0	1	0	0	0	0	0	0	0	0	0
0	0	0	0	1	1	0	0	0	1	1	0	0	1	0	0	1	1	1	0	1	0	1	0	0	0	1	0	0	0
0	0	0	0	1	1	0	0	0	1	1	1	0	0	0	0	1	0	0	0	1	0	0	0	0	0	0	0	0	0
0	0	0	1	0	1	1	0	0	1	1	1	0	1	0	0	1	1	1	0	1	0	1	0	0	0	1	0	0	0
1	0	0	0	0	1	0	0	0	0	1	0	0	0	0	1	1	1	1	1	1	0	1	0	0	1	1	0	0	0
1	0	0	0	0	1	0	1	0	1	1	0	1	0	0	1	1	0	0	0	0	0	1	0	0	0	0	0	0	0
0	0	0	1	1	1	0	0	0	1	1	0	1	1	0	0	1	1	1	0	1	0	1	0	0	0	1	0	0	0
1	0	1	1	1	1	0	0	0	1	1	0	0	0	0	0	1	0	0	0	1	0	1	0	0	0	1	0	0	0
0	0	0	1	0	1	1	1	0	1	1	0	0	0	0	0	1	0	1	0	1	0	0	0	0	0	0	0	0	0
0	1	0	1	0	1	1	0	0	1	1	1	0	0	0	0	1	1	0	0	1	0	1	0	0	0	1	0	0	0
1	0	0	1	1	1	0	1	0	1	1	1	0	1	0	0	1	1	1	0	1	0	0	0	0	0	0	0	0	0
0	0	0	0	1	1	0	0	0	1	1	0	0	1	0	1	1	0	0	0	1	0	0	0	0	1	0	0	0	0
0	0	0	0	0	1	0	0	0	0	1	0	0	0	0	0	1	0	1	0	0	0	1	0	0	1	1	0	0	0
0	0	0	0	0	1	0	1	0	1	1	0	0	1	0	1	1	0	1	0	0	0	0	0	0	1	1	0	0	0
1	0	0	1	0	1	1	0	0	1	0	0	1	1	0	0	1	1	0	0	1	0	0	0	0	0	1	0	0	0
1	0	1	1	1	1	0	0	0	1	0	0	0	0	1	0	1	0	0	0	1	0	1	0	0	1	0	0	0	0
1	0	1	0	1	0	0	0	0	1	1	0	0	1	0	0	0	1	1	0	0	0	1	0	0	0	1	0	0	0
1	1	1	0	1	1	0	1	0	1	0	0	0	0	0	0	1	0	0	0	1	0	0	0	0	0	0	0	0	0
1	1	1	1	1	1	0	1	0	1	0	1	0	0	0	0	1	0	0	0	0	0	0	0	0	1	1	0	0	0
0	0	0	0	1	1	0	0	0	0	1	0	0	0	0	0	0	0	0	0	1	0	0	0	0	0	0	0	0	0
0	0	0	0	1	1	0	0	0	1	1	0	0	0	0	0	1	1	0	0	0	0	1	0	0	0	1	0	0	0
0	0	0	1	0	1	1	1	0	0	0	1	0	0	0	0	1	0	0	0	0	0	0	0	0	0	0	0	0	0
0	1	0	1	0	1	1	1	0	1	0	0	0	0	0	0	1	0	0	0	1	0	0	0	0	1	0	0	0	0
1	1	0	0	1	1	0	1	0	1	1	0	0	1	0	0	1	0	0	0	0	0	0	1	0	0	0	0	0	0
1	0	0	0	1	1	0	1	0	1	1	0	0	0	0	0	1	1	1	0	1	1	0	1	1	0	1	0	0	0
1	1	1	0	1	1	0	0	0	1	1	0	0	1	0	0	1	1	1	0	0	1	1	1	1	1	0	0	0	0
1	1	0	1	1	1	0	0	0	1	1	0	0	1	0	1	1	1	0	0	1	1	1	1	1	1	1	0	0	0
0	0	0	0	1	1	0	1	0	1	1	1	0	1	0	0	1	1	0	0	1	0	0	1	1	1	0	0	0	0
1	1	0	0	0	1	0	0	0	0	1	0	0	1	0	0	1	1	0	0	0	0	0	1	1	0	1	0	0	0
1	0	0	0	0	1	0	1	0	1	0	0	0	0	0	0	1	0	1	0	0	0	0	1	1	0	0	0	0	0
1	1	1	0	1	1	0	1	1	1	1	0	1	0	0	0	1	1	1	0	1	1	0	1	1	1	1	0	0	0
0	0	1	1	0	1	0	0	0	1	1	1	0	0	0	0	1	1	1	0	0	0	0	1	1	0	0	0	0	0
1	0	0	1	1	1	0	1	0	1	1	0	0	0	0	0	1	0	1	0	0	1	1	0	1	0	0	0	0	0
0	1	0	0	0	1	0	1	1	1	1	1	0	1	1	1	1	0	0	1	1	0	1	0	1	0	1	0	0	0
1	0	0	1	0	1	1	1	0	1	1	0	0	1	1	0	1	1	1	0	0	1	1	0	1	0	0	0	0	0
1	1	0	0	1	1	0	0	0	1	0	0	0	0	0	1	1	1	0	0	1	0	0	0	1	0	0	0	0	0
0	1	0	1	1	1	0	1	0	1	1	0	0	0	0	0	1	0	0	0	0	0	1	0	1	0	0	0	0	0
1	1	0	1	0	1	1	1	0	1	1	0	0	0	0	0	1	0	1	0	1	1	0	1	1	1	0	0	0	0
1	1	0	0	1	1	0	0	0	1	1	1	0	0	0	1	1	0	1	1	1	1	0	1	1	1	0	0	0	0
0	0	0	0	0	1	0	0	0	1	1	1	0	0	0	0	1	1	0	0	1	1	0	1	1	0	1	0	0	0
1	0	0	1	1	1	0	1	0	1	1	1	0	1	1	1	1	1	1	0	1	0	0	1	1	0	1	0	0	0
1	1	0	0	0	1	0	0	0	1	0	0	0	1	0	1	1	1	0	0	1	0	0	1	1	0	1	0	0	0
1	0	0	0	1	1	0	0	0	0	0	1	0	1	0	0	0	0	1	1	0	1	0	1	1	1	1	0	0	0
0	0	1	0	0	0	0	0	0	1	1	0	0	1	0	0	1	1	0	0	0	0	0	1	1	1	1	0	0	0
1	0	0	0	0	1	0	1	0	1	1	0	1	0	0	0	1	0	1	0	0	1	0	0	1	0	1	0	0	0
1	0	0	1	0	1	1	1	1	1	1	0	0	1	0	0	1	1	1	0	0	1	1	0	1	1	0	0	0	0
0	0	0	1	0	1	1	1	0	1	1	0	1	0	0	0	1	0	0	1	1	1	0	0	1	0	1	0	0	0
1	0	0	0	0	1	0	0	0	1	1	0	0	1	0	0	1	0	0	0	0	0	0	0	1	0	0	0	0	0
1	1	0	1	0	1	1	1	0	1	1	1	0	1	0	1	1	1	1	0	1	0	1	0	1	1	0	0	0	0
1	0	0	0	1	1	0	0	0	1	1	1	0	0	1	0	1	0	1	0	0	0	1	0	1	1	1	0	0	0
0	0	1	1	1	1	0	0	0	0	1	0	0	0	1	0	1	0	1	0	1	0	1	0	1	0	0	0	0	0
1	1	0	1	1	1	0	1	0	1	1	1	0	1	0	0	1	1	0	0	0	1	0	1	0	1	1	0	0	0
1	1	0	1	1	1	0	1	1	1	1	0	0	0	0	1	1	0	1	1	0	1	0	1	0	1	1	0	0	0
0	1	0	1	0	1	1	1	0	1	1	1	0	0	0	0	1	1	1	0	0	1	0	1	0	0	0	0	0	0
1	0	1	0	0	1	0	0	0	1	1	0	0	0	0	0	1	1	0	0	1	0	0	1	0	1	0	0	0	0
0	0	0	1	0	1	1	1	0	1	1	0	0	1	0	0	1	1	0	0	0	0	1	1	0	0	1	0	0	0
1	0	0	1	0	1	1	1	0	1	1	1	0	0	0	0	0	0	0	0	1	0	0	1	0	1	1	0	0	0
0	0	0	0	1	1	0	1	0	1	0	0	0	0	0	0	1	0	1	0	0	0	1	1	0	1	0	0	0	0
0	1	0	0	1	1	0	1	0	1	1	1	0	0	0	1	1	1	1	0	0	0	1	1	0	0	1	0	0	0
1	0	0	1	0	1	1	1	0	1	1	0	0	1	0	1	1	1	0	1	0	0	1	1	0	1	0	0	0	0
1	1	0	1	0	1	1	0	0	0	1	1	0	1	0	1	1	0	1	1	0	0	1	1	0	0	0	0	0	0
0	0	0	1	0	1	1	1	1	1	1	1	0	0	0	0	1	0	0	0	1	0	0	1	0	0	1	0	0	0
1	0	0	1	0	1	1	1	0	1	0	0	0	1	0	0	1	1	0	0	1	0	0	1	0	0	0	0	0	0
1	0	1	1	1	1	0	1	0	1	1	0	1	0	1	0	1	1	0	0	1	0	0	1	0	0	1	0	0	0
0	0	1	0	1	1	0	1	0	1	1	1	0	0	0	0	1	0	1	0	1	0	0	1	0	0	1	0	0	0
0	1	1	0	1	1	0	1	0	1	1	1	0	0	0	0	1	0	1	0	0	0	1	1	0	0	0	0	0	0
0	0	0	1	0	1	1	1	0	1	1	1	0	0	0	0	1	1	1	0	1	0	0	1	0	1	0	0	0	0
0	1	1	1	1	1	0	1	0	0	1	0	0	0	0	0	1	0	0	0	0	0	1	1	0	0	0	0	0	0
1	1	0	0	1	1	0	0	1	1	1	1	0	1	1	1	0	0	0	0	1	1	1	1	0	0	0	0	0	0
1	0	0	1	1	1	0	1	0	1	1	1	0	1	0	0	1	1	1	0	1	1	0	1	0	0	0	0	0	0
1	1	0	0	1	1	0	1	0	1	1	1	0	1	0	1	1	0	1	0	1	1	0	1	0	0	0	0	0	0
1	1	0	0	1	1	0	1	0	1	1	1	0	1	1	0	1	1	0	1	0	1	1	1	0	1	1	0	0	0
0	0	0	0	1	1	0	1	1	1	1	1	0	0	0	0	1	0	1	0	1	1	0	1	0	1	0	0	0	0
1	1	0	0	1	1	0	1	0	1	1	0	1	1	0	1	1	0	0	0	0	0	1	1	0	0	1	0	0	0
0	0	0	1	1	1	0	0	0	1	1	1	0	1	0	1	1	1	1	0	0	0	0	1	0	1	0	0	0	0
0	1	0	1	0	1	1	0	0	1	0	1	0	1	0	0	1	1	0	0	1	0	0	1	0	1	1	0	0	0
0	0	0	1	1	1	0	0	0	1	1	1	0	0	0	0	1	1	0	0	0	0	0	1	0	1	1	0	0	0
0	0	1	0	0	1	0	0	0	1	1	1	0	0	0	1	1	1	0	0	1	0	1	1	0	1	0	0	0	0
1	0	0	1	0	1	1	1	0	1	1	0	0	0	0	0	1	0	1	0	0	0	0	1	0	0	0	0	0	0
0	0	0	0	1	1	0	0	0	1	0	0	0	0	0	1	1	1	0	0	0	0	0	1	0	1	1	0	0	0
0	0	0	0	1	1	0	0	0	1	1	0	0	1	1	1	1	1	0	0	1	0	1	1	0	1	0	0	0	0
0	0	0	0	1	1	0	1	0	1	0	0	0	0	0	0	0	1	1	0	0	0	0	1	0	0	0	0	0	0
1	0	0	1	0	1	1	1	0	1	0	1	0	0	0	0	1	1	1	0	0	1	0	1	0	0	0	0	0	0
0	0	0	1	0	1	1	1	0	1	1	1	0	1	0	0	1	0	0	0	0	1	1	1	0	0	1	0	0	0
1	0	0	1	0	1	1	1	1	1	1	0	0	1	0	0	1	0	1	1	0	1	1	1	0	1	0	0	0	0
1	1	0	1	0	1	1	0	0	1	1	0	0	0	0	0	1	0	0	0	1	0	1	1	0	1	0	0	0	0
0	1	0	1	0	1	1	1	0	1	1	1	0	1	0	0	1	0	1	0	0	1	1	0	0	0	1	0	0	0
1	0	0	1	0	1	1	1	1	1	1	1	1	0	1	1	1	1	1	0	1	1	0	0	0	1	1	0	0	0
1	0	0	1	0	1	0	1	0	1	1	0	0	0	0	0	0	0	0	0	1	1	0	0	0	1	1	0	0	0
0	0	0	0	1	1	0	0	0	0	0	0	0	0	0	0	1	0	0	0	1	1	1	0	0	0	0	0	0	0
1	0	0	0	1	1	0	1	0	1	1	0	0	0	0	1	1	0	1	0	1	0	0	0	0	0	1	0	0	0
0	0	0	0	0	1	0	1	0	1	1	0	0	0	0	1	1	1	0	0	1	0	0	0	0	0	0	0	0	0
0	0	1	0	1	1	0	0	0	1	1	0	0	1	0	0	1	0	0	0	0	0	0	0	0	0	1	0	0	0
1	0	0	0	0	1	0	0	0	1	1	0	0	1	0	0	0	0	0	0	0	0	1	0	0	1	0	0	0	0
1	0	0	1	1	1	0	1	1	1	0	1	0	1	0	1	1	1	0	0	0	0	0	0	0	1	1	0	0	0
1	0	1	0	0	1	0	0	0	1	1	0	0	0	0	0	0	1	0	0	1	1	0	0	0	0	0	0	0	0
1	1	0	1	0	1	1	1	0	1	1	0	1	1	0	0	1	0	1	0	1	1	0	0	0	0	1	0	0	0
1	1	0	1	0	1	1	1	0	1	1	1	0	1	0	0	1	1	1	0	0	1	0	0	0	0	0	0	0	0
1	1	0	1	0	1	1	1	1	1	1	1	0	0	0	0	0	1	0	1	0	1	0	0	0	1	1	0	0	0
0	1	0	1	0	1	1	1	0	0	1	1	0	0	0	1	1	1	1	1	1	1	1	0	0	0	1	0	0	0
0	0	1	0	0	1	0	1	0	1	1	0	1	1	0	0	1	1	1	0	0	1	0	0	0	0	0	0	0	0
1	0	0	1	0	1	1	0	0	1	1	0	0	0	0	0	1	0	0	0	0	1	1	0	0	0	1	0	0	0
1	0	1	1	0	1	0	1	0	1	1	0	0	1	0	0	1	1	1	0	0	0	0	0	0	1	0	0	0	0
0	1	1	0	1	0	0	0	0	1	1	1	0	0	0	0	1	0	0	0	0	0	1	0	0	0	0	0	0	0
1	0	0	0	1	1	0	0	1	1	1	1	0	1	0	0	0	1	1	0	0	0	0	0	0	1	0	0	0	0
0	0	0	1	1	1	0	1	0	1	1	0	0	1	0	0	1	0	1	0	0	0	1	0	0	1	1	0	0	0
1	1	0	1	0	1	1	0	0	0	0	0	0	0	0	0	1	0	1	0	1	0	0	0	0	0	0	0	0	0
0	1	0	1	0	1	1	0	0	1	1	0	0	0	1	0	1	1	0	0	0	0	0	0	0	1	0	0	0	0
1	0	0	0	1	1	0	0	0	1	1	0	0	1	0	0	1	0	0	0	0	0	0	0	0	0	0	0	0	0
0	1	0	1	0	1	1	0	0	1	1	0	0	0	0	1	1	0	1	0	1	0	1	0	0	1	0	0	0	0
1	0	0	1	0	1	1	1	0	1	1	0	0	0	0	0	1	1	0	0	1	0	1	0	0	1	1	0	0	0
1	0	0	0	1	1	0	0	0	1	1	0	0	0	0	0	1	1	0	0	0	0	0	0	0	0	0	0	0	0
0	1	1	0	1	1	0	0	0	1	1	1	0	0	0	1	1	1	0	0	1	0	0	0	0	0	1	0	0	0
0	0	0	0	0	1	0	1	0	1	1	0	0	1	0	0	1	0	1	0	0	0	1	0	0	0	0	0	0	0
1	0	0	0	1	1	0	1	0	1	1	0	0	0	0	0	1	0	0	1	1	0	0	0	0	0	0	0	0	0
0	0	1	1	1	1	0	0	0	1	1	0	0	1	0	0	1	1	0	0	0	0	1	0	0	0	1	0	0	0
0	1	0	1	0	1	1	1	0	1	1	0	0	0	0	0	1	1	0	0	1	0	0	0	0	0	0	0	0	0
0	0	1	0	0	1	0	1	0	0	0	1	0	0	1	1	1	1	0	0	0	0	0	0	0	1	0	0	0	0
0	0	0	0	0	1	0	0	0	1	1	0	0	1	0	1	1	0	0	0	1	0	0	0	0	0	1	0	0	0
0	0	0	0	0	1	0	0	0	1	1	0	0	0	0	0	1	1	0	0	0	0	0	0	0	0	0	0	0	0
0	0	0	1	0	1	1	0	0	1	1	0	0	0	0	0	1	0	0	0	0	0	0	0	0	0	0	0	0	0
1	1	0	0	1	1	0	1	0	1	1	0	0	0	0	0	1	0	1	0	0	1	0	0	0	0	0	0	0	0
1	1	1	1	1	1	0	0	0	0	0	0	0	0	0	0	1	1	1	1	1	1	1	1	1	1	1	1	0	1
1	1	0	1	0	1	1	1	1	1	1	1	0	0	0	0	1	1	1	0	0	1	1	0	0	0	0	0	1	1
1	0	0	1	0	1	1	1	0	1	1	1	0	0	1	0	1	0	1	0	0	0	0	0	0	0	0	1	1	1
1	0	0	0	1	1	0	1	0	1	1	1	1	0	1	0	1	1	1	0	0	1	1	1	1	1	0	1	1	1
1	0	0	0	1	1	0	1	1	1	1	1	1	1	0	0	1	1	1	1	1	1	1	1	1	1	1	1	1	1
1	1	0	1	0	1	1	1	0	1	1	0	0	1	0	1	1	0	1	1	1	1	0	1	1	1	1	1	1	1
1	1	0	1	0	1	1	1	1	1	1	0	0	1	0	1	1	0	1	1	1	0	1	1	1	0	0	1	1	1
1	0	0	1	0	1	1	1	0	1	1	1	0	0	0	0	1	1	0	1	1	0	1	1	1	1	1	1	1	1
1	1	0	1	0	1	1	1	0	1	1	1	0	1	1	1	1	1	1	1	0	0	1	1	1	0	1	1	1	1
1	1	0	1	1	1	0	0	1	1	1	0	1	0	1	0	1	1	1	0	1	1	0	1	1	1	1	1	1	1
1	1	0	1	0	1	1	1	1	1	1	0	0	0	1	1	1	1	1	1	1	1	1	1	1	1	1	1	1	1
0	1	0	0	0	1	0	1	1	1	1	1	0	0	0	1	1	1	1	1	0	1	0	1	1	0	0	1	1	1
0	1	0	0	1	1	0	0	0	1	1	1	1	1	0	0	1	0	1	1	0	1	1	1	1	1	1	1	1	1
1	1	0	1	0	1	1	0	1	1	1	0	1	0	1	0	1	1	1	1	1	1	0	0	1	1	1	1	1	1
1	1	0	0	1	1	0	1	1	1	1	0	0	1	1	1	1	1	1	0	0	1	1	0	1	1	1	1	1	1
1	1	0	1	0	1	1	1	0	1	0	0	0	1	0	0	1	0	1	1	1	1	1	0	1	1	1	1	1	1
1	1	0	1	0	1	1	1	1	1	1	0	1	1	1	1	1	1	1	1	1	0	1	0	1	1	0	1	1	1
1	1	0	1	1	1	0	1	1	1	1	1	1	0	0	0	1	0	1	0	0	1	1	0	1	0	1	1	1	1
1	1	0	1	0	1	1	1	0	1	1	1	0	1	0	0	1	0	0	1	0	1	1	0	1	1	0	1	1	1
0	1	0	1	0	1	1	1	1	1	1	0	1	1	0	0	1	0	1	0	1	1	0	0	1	0	0	1	1	1
1	0	0	1	1	1	0	0	0	0	1	0	0	0	1	0	1	0	1	0	1	1	1	1	1	1	1	1	1	1
0	0	0	1	1	1	0	0	0	1	1	1	0	1	0	0	1	1	1	0	0	1	0	1	1	1	1	1	1	1
1	1	0	0	1	1	0	1	0	1	1	0	0	1	0	1	1	1	1	0	1	1	1	1	1	1	1	1	1	1
1	1	0	0	0	1	0	1	0	1	1	0	1	0	0	1	1	1	1	1	1	1	1	1	1	1	1	1	1	1
1	1	0	1	0	1	1	1	0	0	1	1	1	1	0	0	1	1	1	1	0	1	0	1	1	1	0	1	1	1
1	1	0	1	0	1	1	1	0	1	1	0	0	0	1	1	1	1	1	1	1	1	1	1	1	1	1	1	1	1
1	1	0	1	0	1	1	1	1	1	1	1	0	0	0	0	1	1	1	1	0	1	0	1	1	1	1	1	1	1
1	1	0	1	0	1	1	1	0	1	1	1	0	1	1	0	0	0	1	1	1	1	0	1	1	1	1	1	1	1
1	1	0	1	1	1	0	1	0	1	1	1	1	1	0	0	1	1	1	1	1	1	1	1	1	1	1	1	1	1
0	1	0	1	1	1	0	0	0	1	1	0	1	1	0	1	1	1	1	1	0	1	1	1	1	1	0	1	1	1
1	1	0	1	0	1	1	1	1	1	1	1	1	1	1	0	1	1	1	1	1	1	1	1	1	1	1	1	1	1
1	1	0	1	1	1	0	0	1	1	1	1	0	1	1	0	1	1	1	1	1	1	1	1	1	1	1	1	1	1
1	1	0	1	1	1	0	1	0	1	1	0	0	1	1	1	1	1	1	1	1	1	1	1	1	1	1	1	1	1
0	1	0	0	1	1	0	0	0	1	1	1	0	1	1	1	1	1	1	1	1	1	0	1	1	1	1	1	1	1
1	1	0	1	0	1	1	1	0	1	1	1	0	0	0	1	1	0	1	1	1	1	0	1	1	1	0	1	1	1
0	1	0	1	0	1	1	1	0	0	1	1	0	1	1	1	1	1	1	1	1	1	0	1	1	1	1	1	1	1
1	1	0	1	1	1	0	1	0	1	1	1	1	1	0	0	1	0	0	0	0	0	1	1	1	1	1	1	1	1
1	1	0	0	1	1	0	0	0	1	1	1	0	1	0	0	1	0	1	0	1	0	0	1	1	0	0	1	1	1
1	1	0	1	0	1	1	1	0	1	1	1	0	1	1	0	1	1	1	0	1	0	0	1	1	0	1	1	1	1
1	0	0	1	1	0	0	1	0	1	1	1	0	1	0	0	1	1	0	1	1	0	0	1	1	1	1	1	1	1
0	1	0	1	0	1	1	1	1	1	1	1	1	1	1	0	1	0	1	0	1	1	1	1	1	1	0	1	1	1
1	0	0	1	1	1	0	1	1	1	1	1	1	0	1	1	1	1	1	1	1	1	1	1	1	1	1	1	1	1
1	1	0	1	1	1	0	1	1	1	1	1	1	0	0	1	1	0	1	1	0	1	1	1	1	1	1	1	1	1
1	1	0	0	0	1	0	1	0	1	1	1	0	1	0	1	1	1	1	1	1	1	1	1	1	1	1	1	1	1
1	1	0	0	0	1	0	1	0	1	1	1	0	1	1	1	1	0	1	1	1	1	1	1	1	0	1	1	1	1
1	1	0	1	1	1	0	1	0	1	1	1	0	1	0	0	1	0	1	1	0	1	1	1	1	1	1	1	1	1
1	1	0	1	1	1	0	1	0	1	1	0	1	0	1	1	1	1	1	1	0	1	1	1	1	0	1	1	1	1
0	1	0	1	1	1	0	1	1	1	1	0	0	1	0	0	1	0	1	1	1	1	1	1	1	1	1	1	1	1
1	1	0	0	1	1	0	0	0	1	1	0	0	0	0	0	1	1	0	1	1	1	1	1	1	0	0	1	1	1
0	0	0	1	0	1	1	1	0	1	1	1	0	1	0	0	1	1	0	0	1	1	1	1	1	1	1	1	1	1
1	1	1	0	1	1	0	1	0	1	1	1	1	1	0	0	1	1	1	0	1	0	0	1	1	1	1	1	1	1
1	1	0	1	1	1	0	1	1	1	1	0	0	0	0	1	1	0	1	0	1	0	0	1	1	0	1	1	1	1
1	1	0	0	1	1	0	1	0	1	1	1	0	0	1	1	1	1	1	1	0	0	1	1	1	0	0	1	1	1
1	1	0	1	0	1	1	1	1	1	1	1	0	1	1	0	1	1	1	1	1	0	0	1	1	1	1	1	1	1
1	1	0	1	0	1	1	1	1	1	1	0	0	0	1	1	1	1	0	1	0	0	1	1	1	1	1	1	1	1
1	1	0	0	1	1	0	1	1	1	1	0	1	1	0	0	1	1	1	1	1	0	1	1	1	0	1	1	1	1
1	1	0	1	0	1	1	1	0	1	1	1	1	1	0	0	1	0	1	1	1	0	1	1	1	1	0	1	1	1
1	1	0	1	1	1	0	1	1	1	1	1	0	1	1	1	1	0	1	1	1	0	0	1	1	1	1	1	1	1
1	0	0	1	0	1	1	1	0	1	1	0	0	0	0	0	1	1	1	0	0	0	0	1	1	1	1	1	1	1
1	1	0	1	0	1	1	1	0	1	1	0	0	1	0	1	1	0	1	0	0	0	0	1	1	1	1	1	1	1
1	0	0	1	0	1	1	1	0	1	1	0	0	0	0	0	1	0	1	0	1	0	0	1	1	1	1	1	1	1
0	1	0	1	1	1	0	1	0	1	1	0	0	1	0	0	1	1	0	1	1	1	0	1	1	1	0	1	1	1
0	1	1	1	0	1	0	1	1	1	1	0	0	0	0	0	1	1	1	0	1	1	0	0	1	1	1	1	1	1
1	1	0	0	1	1	0	1	0	1	1	0	1	0	0	0	1	0	1	1	1	1	0	0	1	1	1	1	1	1
1	0	1	1	0	1	0	1	0	1	1	1	1	0	1	0	1	1	1	1	1	0	1	0	1	1	1	1	1	1
1	0	0	1	0	1	1	1	0	1	1	1	0	1	1	1	1	0	1	0	1	0	0	0	1	0	0	1	1	1
1	0	0	1	1	1	0	0	0	1	1	0	0	1	0	1	1	0	1	0	1	1	0	0	1	1	0	1	1	1
1	1	0	1	0	1	1	1	1	1	1	1	1	1	0	1	1	1	1	1	1	1	1	0	1	1	1	1	1	1
1	1	0	1	1	1	0	1	1	1	1	0	0	0	1	0	1	1	1	1	1	1	1	0	1	1	1	1	1	1
1	1	0	1	0	1	1	0	0	1	1	0	0	0	0	1	1	0	1	1	0	1	1	0	1	1	1	1	1	1
1	1	0	1	0	1	1	1	0	1	1	1	0	0	1	1	1	1	1	1	1	1	1	0	1	1	1	1	1	1
0	0	0	1	0	1	1	1	1	1	1	0	0	1	0	0	1	0	1	0	0	1	0	0	1	1	0	1	1	1
1	1	0	1	1	1	0	1	0	1	1	1	0	1	1	1	1	1	1	0	1	0	1	0	1	0	1	1	1	1
1	0	0	0	1	1	0	0	0	1	1	1	0	0	0	0	1	0	1	1	1	0	0	0	1	1	1	1	1	1
1	1	0	1	0	1	1	1	1	1	1	0	0	0	0	1	1	0	1	1	1	0	1	0	1	0	0	1	1	1
1	1	1	0	1	1	0	1	0	1	1	0	0	0	0	0	1	0	1	1	0	0	1	0	1	0	0	1	1	1
1	1	0	1	0	1	1	1	1	1	1	1	0	1	0	1	1	1	1	1	1	0	1	0	1	1	1	1	1	1
0	1	1	0	1	1	0	1	0	1	1	0	0	1	0	1	1	0	0	0	1	0	0	0	1	0	0	1	1	1
1	0	0	1	0	1	1	1	0	1	1	1	0	0	1	1	1	1	1	1	1	1	0	1	0	1	1	1	1	1
1	1	1	1	1	1	0	1	0	1	1	1	0	0	0	1	1	1	1	1	1	1	1	1	0	1	1	1	1	1
0	1	0	0	1	1	0	1	0	1	1	0	0	0	0	1	1	0	1	1	0	1	0	1	0	1	1	1	1	1
1	1	0	1	0	1	1	1	1	1	1	1	0	1	1	0	1	1	1	1	1	1	1	1	0	1	1	1	1	1
1	1	0	0	1	1	0	1	1	1	1	1	1	1	0	1	1	1	1	1	1	1	0	1	0	1	0	1	1	1
1	1	0	1	1	1	0	1	0	1	1	1	0	1	0	1	1	1	1	0	0	0	0	1	0	0	1	1	1	1
0	1	0	1	1	1	0	1	0	1	1	1	1	1	0	0	0	0	1	1	1	0	0	1	0	1	0	1	1	1
0	1	0	0	1	1	0	0	0	1	1	0	0	0	0	0	0	1	0	0	1	0	0	1	0	1	1	1	1	1
1	0	0	0	1	1	0	1	0	1	1	1	0	1	1	0	1	1	1	0	1	1	0	1	0	1	0	1	1	1
0	1	0	0	1	1	0	1	0	1	1	0	0	0	0	0	0	1	0	0	0	1	1	1	0	0	0	1	1	1
1	1	0	1	0	1	1	1	0	1	1	1	0	0	0	0	1	0	0	0	1	1	1	1	0	0	1	1	1	1
0	0	0	1	0	1	1	1	0	1	1	0	0	0	0	0	1	1	1	1	1	1	1	1	0	0	1	1	1	1
0	1	0	1	1	1	0	0	0	1	1	1	1	1	0	1	1	1	1	1	1	1	1	1	0	0	1	1	1	1
1	1	0	0	1	1	0	0	0	1	1	0	0	0	0	1	1	0	1	0	1	0	0	1	0	0	1	1	1	1
1	1	0	1	0	1	1	1	1	1	1	1	0	1	1	1	1	1	1	1	1	0	1	1	0	1	1	1	1	1
1	0	0	1	0	1	1	0	0	1	1	0	0	0	0	1	1	1	1	0	1	0	0	0	0	1	1	1	1	1
1	1	1	1	1	1	0	1	0	1	1	0	1	0	0	1	1	0	1	0	1	1	0	0	0	0	0	1	1	1
1	0	0	1	0	1	1	0	0	1	1	0	0	0	0	0	1	1	0	0	0	1	1	0	0	0	1	1	1	1
0	0	0	1	0	1	1	1	0	1	1	0	0	0	0	0	1	0	1	0	1	1	0	0	0	1	1	1	1	1
0	1	0	0	0	1	0	1	0	1	1	0	1	0	0	1	0	0	0	0	1	0	0	0	0	0	0	1	1	1
1	0	0	0	0	1	0	1	0	1	1	0	0	0	0	0	1	0	0	0	0	0	0	0	0	0	0	1	1	1
1	1	0	1	0	1	1	1	0	1	1	1	0	1	0	0	1	1	1	1	1	0	1	0	0	1	1	1	1	1
1	1	0	1	0	1	1	1	0	1	1	1	0	0	0	0	1	1	1	1	1	0	1	0	0	1	1	1	1	1
1	1	0	1	0	1	1	1	0	1	1	1	0	0	0	1	1	0	1	0	1	0	0	0	0	1	1	1	1	1
0	0	0	0	1	1	0	1	0	1	1	1	0	1	0	1	0	0	1	0	1	0	1	0	0	0	1	1	1	1
1	1	0	1	1	1	0	1	1	1	1	0	1	0	0	1	1	1	1	0	1	1	1	0	0	0	1	0	1	1
1	1	0	1	1	1	0	1	1	1	1	0	1	0	1	1	1	0	1	0	0	1	1	1	1	1	1	0	1	1
1	1	0	1	1	1	0	1	0	0	1	1	0	1	1	1	1	0	1	1	0	1	0	1	1	1	1	0	1	1
1	1	0	1	0	1	1	1	1	1	1	1	0	1	1	1	1	0	1	1	1	1	1	1	1	1	1	0	1	1
1	1	0	0	1	1	0	1	0	1	1	1	1	0	0	0	1	1	0	0	1	1	1	1	1	1	0	0	1	1
1	1	0	1	0	1	1	1	1	0	1	1	1	1	1	1	1	1	1	1	1	1	1	1	1	1	0	0	1	1
1	1	0	1	1	1	0	1	0	1	1	0	1	0	0	0	1	0	0	0	0	0	0	1	1	0	0	0	1	1
0	1	0	1	0	1	1	0	0	0	1	0	0	0	0	0	1	1	1	0	1	1	1	0	1	1	1	0	1	1
1	1	0	1	0	1	1	1	0	1	1	1	0	1	0	1	1	1	1	0	1	0	1	0	1	1	1	0	1	1
1	1	0	0	0	1	0	1	0	1	1	1	1	1	1	1	0	0	0	0	1	0	0	0	1	0	0	0	1	1
0	1	0	0	1	1	0	1	0	1	1	0	0	0	0	0	1	1	0	0	0	0	0	0	1	0	0	0	1	1
1	0	0	1	0	1	1	1	1	1	0	1	0	1	1	1	1	0	1	0	1	1	0	0	1	0	1	0	1	1
0	1	0	1	0	1	1	1	0	1	1	1	0	0	1	1	1	1	0	1	1	0	0	0	1	1	1	0	1	1
1	0	0	0	1	1	0	1	1	1	1	0	1	0	1	1	1	0	1	0	0	1	0	1	1	1	1	0	1	1
0	0	0	1	0	1	1	1	0	1	0	1	0	0	0	0	1	0	1	0	1	1	0	1	1	0	0	0	1	1
1	1	0	1	1	1	0	0	0	1	1	0	0	1	1	0	1	0	1	0	1	1	1	1	1	0	0	0	1	1
0	1	0	1	0	1	1	1	1	1	1	1	1	1	1	1	1	1	1	1	1	0	1	1	1	1	1	0	1	1
1	1	0	0	0	1	0	1	0	1	1	0	0	1	1	1	1	0	1	1	1	0	1	1	1	1	1	0	1	1
1	1	0	1	1	1	0	0	0	0	1	1	0	0	1	0	1	1	0	0	1	0	1	1	1	0	0	0	1	1
1	1	0	0	0	1	0	0	1	1	1	1	1	0	1	0	1	1	1	1	1	1	0	1	1	1	1	0	1	1
0	0	0	0	1	1	0	0	0	1	1	1	1	1	1	0	1	0	0	1	1	1	0	1	1	1	0	0	1	1
1	1	0	0	1	1	0	1	0	1	1	1	1	0	0	0	1	0	1	0	1	1	1	1	1	1	1	0	1	1
1	1	0	1	0	1	1	1	0	1	1	1	1	1	0	0	1	1	1	1	1	0	1	1	1	1	1	0	1	1
1	1	0	1	0	1	1	1	0	1	1	1	1	1	0	1	1	0	1	0	1	0	0	1	1	0	1	0	1	1
1	1	0	1	0	1	1	1	0	1	1	1	0	0	0	0	0	0	0	0	1	1	1	0	1	0	1	0	1	1
1	1	0	1	1	1	0	1	0	1	1	1	0	1	1	1	1	1	1	1	1	1	1	0	1	1	1	0	1	1
1	0	0	1	1	1	0	1	0	1	1	0	0	0	1	0	1	0	1	0	1	0	1	0	1	0	1	0	1	1
1	1	0	0	1	1	0	1	0	1	1	0	0	1	0	0	1	0	1	0	1	0	0	0	1	0	0	0	1	1
1	0	0	0	1	1	0	0	0	1	1	1	0	0	0	0	0	0	1	0	1	1	0	1	0	0	0	0	1	1
1	1	0	1	1	1	0	1	0	1	1	0	0	0	0	0	1	0	0	0	1	1	0	1	0	0	1	0	1	1
1	0	0	0	1	1	0	0	0	1	1	1	1	0	0	0	1	1	1	0	1	1	1	1	0	1	0	0	1	1
1	0	1	0	1	1	0	1	1	1	1	1	0	1	0	0	1	1	1	0	0	1	1	1	0	0	0	0	1	1
1	1	0	1	1	1	0	1	0	1	1	0	0	0	1	1	1	1	1	0	1	0	0	1	0	1	1	0	1	1
1	1	0	0	1	1	0	0	1	1	1	0	1	1	0	0	1	1	0	0	0	0	0	1	0	1	1	0	1	1
1	0	0	1	1	1	0	1	0	1	1	0	0	1	0	0	1	1	0	0	0	0	0	1	0	0	1	0	1	1
1	1	0	1	0	1	1	0	1	1	1	1	0	0	0	0	1	0	0	0	0	0	0	1	0	1	0	0	1	1
1	0	0	0	0	1	0	1	0	1	1	1	0	0	0	0	1	1	1	0	0	1	0	0	0	0	0	0	1	1
1	1	0	1	1	1	0	0	1	1	1	0	0	1	0	1	1	0	1	0	1	1	0	0	0	1	0	0	1	1
1	0	0	1	0	1	1	1	0	1	1	0	0	0	0	1	1	0	0	0	0	1	1	0	0	0	1	0	1	1
1	1	0	0	0	1	0	1	0	0	1	0	0	0	0	0	1	0	0	0	0	1	0	0	0	1	0	0	1	1
1	0	0	0	0	1	0	1	0	1	1	0	0	1	0	0	1	0	1	1	0	0	1	0	0	1	1	0	1	1
1	0	0	0	1	1	0	0	0	1	1	0	0	1	0	0	1	1	1	1	1	0	0	0	0	0	1	0	1	1
1	0	1	0	1	1	0	0	0	1	1	0	0	1	0	0	0	0	0	0	0	0	0	0	0	1	1	0	1	1
1	1	0	0	1	1	0	1	0	1	1	0	0	0	0	1	1	0	0	0	1	0	0	0	0	0	0	0	1	1
1	1	0	1	1	1	0	1	1	1	1	0	0	0	0	0	1	0	0	1	1	1	0	0	0	1	0	0	1	1
1	0	0	1	1	1	0	1	0	1	1	1	1	1	0	1	1	1	1	0	0	1	0	1	1	1	1	0	1	1
1	1	0	1	0	1	1	1	0	1	1	1	1	0	1	1	1	1	1	0	1	1	0	1	1	0	1	0	1	1
1	0	0	1	1	1	0	1	0	1	0	1	0	1	0	0	1	0	0	0	0	0	0	1	1	1	1	0	1	1
0	0	0	1	1	1	0	1	0	1	0	0	0	0	0	0	1	1	0	0	0	0	1	1	1	0	0	0	1	1
0	0	0	1	0	1	1	1	0	1	1	0	0	0	0	0	1	0	1	0	1	1	0	1	1	1	0	0	1	1
1	0	0	0	1	1	0	1	1	1	1	1	1	0	1	0	1	1	1	0	0	1	0	1	1	1	1	0	1	1
1	1	0	1	1	1	0	1	1	1	1	0	0	1	0	0	1	0	0	0	1	1	1	1	1	0	0	0	1	1
1	1	0	1	1	1	0	1	0	1	1	0	0	1	1	0	1	1	1	0	1	1	1	1	1	1	1	0	1	1
1	1	0	1	0	1	1	1	1	1	1	1	1	1	1	1	1	1	1	1	1	1	0	1	1	1	1	0	1	1
1	1	0	1	1	1	0	1	0	0	1	0	0	0	0	1	0	0	0	0	1	1	0	1	1	1	1	0	1	1
0	0	0	0	1	1	0	1	0	1	1	1	0	1	1	1	1	0	0	0	0	0	0	1	1	1	0	0	1	1
1	1	0	1	1	1	0	1	1	1	1	0	0	1	0	0	1	1	1	1	1	0	1	1	1	1	0	0	1	1
1	0	0	1	1	1	0	1	1	1	1	1	1	0	1	1	1	0	0	0	1	1	1	1	1	0	0	0	1	1
0	0	0	0	1	1	0	1	0	1	1	0	0	0	1	1	1	1	1	1	1	1	0	1	1	1	0	0	1	1
1	0	0	0	1	1	0	1	0	1	1	1	0	0	0	0	1	0	1	0	0	0	1	1	1	0	1	0	1	1
1	1	0	1	0	1	1	0	0	1	1	0	0	0	0	1	1	1	1	1	1	0	0	1	1	1	1	0	1	1
1	1	0	1	0	1	1	0	0	1	1	0	0	0	0	0	1	0	1	0	0	0	1	1	1	0	0	0	1	1
1	1	1	0	1	1	0	1	0	1	1	1	0	0	0	0	1	1	0	0	0	1	0	1	1	0	1	0	1	1
1	1	0	0	0	1	0	1	1	1	1	1	0	1	0	1	1	0	1	1	1	1	0	0	1	0	0	0	1	1
1	1	0	1	0	1	1	1	0	1	1	1	0	1	0	0	1	1	0	1	1	0	0	0	1	1	1	0	1	1
1	1	0	1	1	1	0	1	0	1	1	1	0	1	0	1	1	1	0	0	0	1	0	0	1	0	1	0	1	1
1	1	0	0	0	1	0	0	0	1	1	1	0	1	0	0	1	0	0	0	0	1	0	0	1	0	0	0	1	1
1	1	1	1	1	1	0	1	1	1	1	0	0	1	0	1	0	0	0	1	0	1	0	0	1	0	1	0	1	1
0	1	1	0	1	1	0	0	1	1	1	0	0	1	1	0	1	1	0	1	1	0	1	0	1	1	1	0	1	1
0	1	0	1	0	1	1	0	0	1	1	0	0	1	0	0	1	1	1	0	0	0	0	0	1	1	1	0	1	1
1	0	0	0	1	1	0	0	0	1	1	1	0	1	0	1	1	1	1	0	0	1	0	1	0	0	1	0	1	1
0	1	0	1	0	1	1	0	0	1	1	1	1	0	1	1	1	1	0	0	1	1	1	1	0	0	1	0	1	1
1	1	0	1	1	1	0	1	0	1	1	0	0	0	0	1	1	1	1	0	1	0	0	1	0	1	1	0	1	1
1	1	1	0	1	1	0	1	0	1	1	1	0	0	0	0	0	0	1	0	1	0	0	1	0	1	0	0	1	1
1	1	0	0	1	1	0	0	0	1	1	0	0	1	0	0	1	0	1	0	0	1	0	1	0	1	0	0	1	1
0	1	1	1	1	1	0	1	0	0	1	0	0	1	0	0	1	0	0	0	0	0	1	1	0	0	1	0	1	1
1	0	0	0	0	0	0	0	1	1	1	0	0	1	0	0	1	0	1	0	1	0	0	1	0	1	0	0	1	1
1	0	0	0	0	1	0	1	0	1	1	0	0	0	0	0	1	1	1	1	1	0	1	0	0	1	1	0	1	1
1	1	0	1	0	1	1	0	0	1	1	1	0	1	0	0	1	0	1	0	1	0	0	0	0	1	1	0	1	1
1	0	0	0	1	1	0	0	0	0	1	0	0	0	0	0	1	0	1	0	0	0	1	0	0	0	0	0	1	1
0	1	1	1	1	1	0	1	0	1	1	1	0	0	0	0	1	0	0	0	0	1	0	0	0	1	0	0	1	1
0	1	0	0	1	1	0	0	0	1	0	0	0	0	0	0	1	1	1	1	1	0	1	0	0	1	0	0	1	1
1	0	0	1	1	1	0	0	0	1	1	0	0	0	0	0	1	1	1	0	0	0	0	0	0	1	0	0	1	1
1	1	0	1	0	1	1	1	0	1	1	1	0	1	0	0	1	0	1	0	1	0	1	0	0	0	1	0	1	1
1	0	0	0	0	1	0	0	0	1	1	0	0	0	0	1	1	1	1	0	0	0	0	0	0	1	0	0	1	1
0	0	1	0	1	0	0	0	0	1	1	1	0	0	0	0	1	0	1	0	1	0	0	0	0	1	1	0	1	1
1	0	0	0	1	1	0	1	0	1	1	0	0	1	0	0	0	0	0	1	1	0	1	0	1	0	0	0	1	1
0	1	0	1	0	1	1	0	1	1	1	0	0	1	0	1	1	0	1	0	0	1	0	1	1	1	1	0	1	1
1	1	0	0	0	1	0	0	0	1	1	1	1	0	1	1	1	0	1	1	1	1	1	1	1	1	0	0	1	1
1	1	0	1	0	1	1	0	0	0	0	1	0	0	0	0	1	0	1	1	0	1	0	1	1	0	0	0	1	1
1	1	0	1	0	1	1	0	0	1	1	0	0	1	1	0	1	0	1	1	1	1	1	1	1	0	1	0	1	1
0	1	0	1	0	1	1	1	1	1	1	0	0	1	1	1	1	1	1	1	1	0	0	1	1	1	0	0	1	1
1	1	0	1	0	1	1	1	1	1	1	0	0	1	0	0	1	1	1	0	1	1	1	1	1	1	1	0	1	1
0	1	0	0	0	1	0	1	0	1	1	1	1	1	0	0	1	0	1	1	0	1	1	1	1	1	0	0	1	1
1	1	0	1	0	1	1	1	1	1	1	1	1	0	1	0	1	0	1	1	1	1	1	1	1	1	1	0	1	1
0	1	0	1	0	1	1	1	0	1	1	0	0	0	0	0	1	0	0	1	1	1	0	1	1	1	1	0	1	1
1	0	0	1	0	1	1	0	0	1	1	1	0	0	0	0	1	1	0	0	1	0	0	1	1	1	1	0	1	1
1	0	0	0	0	1	0	1	0	1	1	0	1	0	0	1	1	0	0	0	1	0	1	0	1	0	0	0	1	1
1	1	0	1	0	1	1	1	0	1	1	1	0	0	0	0	1	1	1	0	1	0	0	0	1	1	0	0	1	1
0	0	1	1	0	1	0	1	1	0	1	1	0	1	0	0	1	0	0	0	1	1	1	1	1	0	0	0	1	1
1	1	0	1	0	1	1	0	1	1	1	0	0	0	1	0	0	1	0	1	0	1	0	1	1	1	1	0	1	1
1	0	0	1	0	1	1	1	0	1	1	1	1	1	0	1	1	0	1	0	1	1	1	1	1	0	1	0	1	1
0	0	0	0	0	1	0	1	0	0	1	0	0	0	0	0	1	0	1	0	0	1	1	1	1	1	1	0	1	1
1	1	0	1	1	1	0	1	1	1	1	1	0	1	1	0	1	1	0	0	0	0	0	1	1	1	0	0	1	1
1	1	0	1	0	1	1	1	0	1	1	0	0	0	0	1	1	0	0	0	0	0	0	1	1	0	1	0	1	1
1	0	0	1	1	1	0	0	1	1	1	0	0	0	0	0	1	1	1	0	0	0	0	1	1	0	0	0	1	1
1	1	0	0	1	1	0	1	1	1	1	1	0	1	0	0	1	1	1	0	1	0	0	1	1	1	1	0	1	1
1	1	0	1	0	1	1	1	0	1	1	1	1	1	0	1	1	1	1	1	1	0	1	1	1	1	1	0	1	1
1	0	0	1	0	1	1	1	1	1	1	1	1	1	0	0	1	0	1	1	1	0	0	1	1	0	1	0	1	1
0	1	0	1	0	1	1	1	1	1	1	1	0	0	0	1	1	0	0	0	1	0	1	1	1	1	0	0	1	1
1	0	0	0	0	1	0	0	0	1	1	0	0	0	0	1	1	0	0	0	0	1	0	1	1	1	1	0	1	1
1	1	0	0	0	1	0	0	0	1	1	1	0	1	1	0	1	1	1	0	0	1	0	1	1	1	1	0	1	1
1	1	0	1	0	1	1	1	0	1	1	1	1	1	0	1	1	1	1	1	1	1	0	1	1	0	1	0	1	1
0	1	0	1	0	1	1	1	0	1	1	0	0	1	0	1	1	1	1	0	1	0	1	1	1	1	1	0	1	1
1	1	0	1	0	1	1	1	1	1	1	1	1	0	0	1	1	1	1	1	1	0	0	1	1	1	1	0	1	1
0	1	0	0	1	1	0	0	0	0	0	1	0	1	0	0	0	0	1	0	1	0	1	1	1	0	0	0	1	1
1	0	0	1	0	1	1	1	0	1	1	1	0	1	0	1	1	1	0	1	0	0	0	1	1	1	1	0	1	1
1	0	0	1	0	1	1	1	0	1	1	1	0	1	1	1	1	1	1	0	0	1	1	0	1	0	0	0	1	1
0	0	0	1	0	1	1	1	0	1	1	1	1	0	0	0	1	1	0	0	0	1	1	0	1	1	1	0	1	1
1	1	0	0	0	1	0	1	0	1	1	1	0	0	0	0	1	0	0	0	1	1	1	0	1	1	1	0	1	1
0	1	0	1	0	1	1	0	0	1	1	0	0	1	0	0	1	1	1	0	0	1	0	0	1	1	1	0	1	1
1	0	0	0	1	1	0	1	0	1	1	0	1	1	0	0	1	1	1	0	1	1	0	0	1	0	1	0	1	1
1	0	0	1	0	1	1	1	0	1	1	1	0	1	1	0	1	1	1	0	1	0	1	0	1	1	0	0	1	1
1	0	0	0	1	1	0	1	0	1	1	0	1	1	0	0	1	0	1	0	0	0	0	0	0	0	1	0	1	1
1	1	0	1	0	1	1	1	0	1	1	1	0	0	0	0	1	0	1	1	1	1	0	1	0	0	1	0	1	1
1	1	1	0	1	1	0	0	1	1	1	0	0	1	0	1	1	1	0	1	0	1	0	1	0	1	1	0	1	1
0	1	0	1	1	1	0	1	1	1	1	0	0	0	0	0	1	1	0	1	1	1	0	1	0	1	0	0	1	1
1	0	0	1	0	1	1	1	0	1	1	1	0	1	0	0	1	0	1	0	1	1	0	1	0	1	1	0	1	1
0	0	0	0	1	1	0	1	1	1	1	1	0	0	0	1	1	1	0	0	0	0	0	1	0	1	0	0	1	1
1	1	0	1	0	1	1	1	0	1	1	0	0	0	0	1	1	1	1	0	1	0	1	1	0	0	1	0	1	1
1	0	0	0	1	1	0	1	0	1	1	0	0	0	0	0	0	1	0	0	1	0	0	1	0	0	1	0	1	1
1	1	0	0	1	1	0	1	0	1	1	1	0	1	1	0	1	0	1	0	0	0	1	1	0	1	0	0	1	1
1	1	0	1	0	1	1	0	0	1	0	1	0	0	1	1	1	0	0	1	1	0	1	1	0	1	1	0	1	1
0	1	0	1	0	1	1	0	0	1	1	0	0	1	0	0	1	0	0	1	1	0	0	1	0	0	0	0	1	1
1	1	0	1	1	1	0	1	0	1	1	1	1	1	1	0	1	0	0	1	0	0	1	1	0	1	1	0	1	1
1	0	0	1	1	1	0	1	1	1	1	0	0	1	0	1	1	0	1	1	0	0	1	1	0	1	0	0	1	1
1	1	0	0	1	1	0	1	0	1	1	0	0	0	0	0	1	0	0	0	0	1	1	1	0	1	0	0	1	1
0	1	0	1	0	1	1	1	1	1	1	0	0	1	1	0	1	1	0	0	1	0	0	1	0	0	0	0	1	1
1	1	0	0	0	1	0	1	0	1	1	0	0	0	0	1	1	0	1	0	0	0	0	1	0	0	0	0	1	1
1	1	0	1	0	1	1	1	0	1	1	1	0	1	0	0	1	0	1	1	1	0	0	1	0	0	1	0	1	1
0	0	0	1	0	1	1	1	0	0	1	0	0	0	0	1	1	1	0	0	0	1	0	0	0	0	1	0	1	1
1	0	0	1	0	1	1	1	0	1	1	1	0	0	0	0	1	1	1	0	0	1	0	0	0	1	0	0	1	1
0	1	0	0	1	1	0	0	0	1	1	0	0	1	0	0	1	1	1	0	0	1	0	0	0	0	0	0	1	1
1	0	0	1	0	1	1	1	0	1	1	1	0	0	1	1	1	1	1	0	1	0	0	0	0	1	0	0	1	1
1	1	0	1	0	1	1	1	0	1	1	1	0	0	1	0	0	0	0	1	0	0	1	0	0	0	1	0	1	1
1	1	0	1	0	1	1	1	0	1	1	0	0	0	1	1	1	0	0	1	0	0	0	0	0	1	1	0	1	1
0	1	0	0	1	1	0	0	0	0	1	0	1	1	0	0	1	0	0	0	0	0	0	0	0	0	1	0	1	1
0	1	0	1	0	1	1	1	0	1	1	0	0	0	0	1	1	0	1	1	0	1	1	0	1	0	1	0	1	1
1	0	0	0	0	1	0	1	0	1	1	0	0	1	1	0	1	1	1	1	0	1	1	0	0	1	0	0	1	1
1	0	0	0	1	1	0	1	0	1	0	0	0	1	0	0	1	0	1	0	0	0	0	0	0	0	0	0	0	1
0	1	0	0	1	1	0	1	0	1	1	0	1	1	0	0	0	0	1	0	1	1	0	1	1	1	1	1	0	1
1	1	0	1	0	1	1	1	1	1	1	1	1	0	0	1	1	1	0	0	1	1	1	1	1	1	1	1	0	1
1	1	0	1	1	1	0	1	1	1	1	1	0	0	0	1	1	0	1	1	1	0	1	0	1	1	1	1	0	1
1	0	0	0	1	1	0	1	0	1	1	0	0	0	0	0	1	0	1	0	1	1	1	1	1	0	0	1	0	1
1	0	0	1	1	1	0	1	1	1	1	1	0	1	1	1	1	0	1	1	1	1	1	1	1	1	0	1	0	1
1	1	0	1	0	1	1	1	0	1	1	0	0	1	0	0	1	1	0	1	1	1	0	1	1	1	0	1	0	1
1	1	0	1	0	1	1	1	0	1	1	1	0	1	0	0	1	1	1	1	0	0	0	1	1	1	0	1	0	1
1	1	0	1	0	1	1	1	1	1	1	0	1	0	0	1	1	0	0	0	1	0	0	1	1	1	1	1	0	1
1	1	0	1	0	1	1	1	1	1	1	0	0	0	0	1	1	1	1	0	1	1	1	1	1	1	1	1	0	1
0	0	0	0	1	1	0	1	0	1	1	1	0	0	0	0	1	1	1	1	1	1	0	0	1	1	1	1	0	1
0	0	0	0	1	1	0	0	0	0	0	1	0	0	0	0	1	0	0	0	1	0	0	1	0	1	1	1	0	1
1	0	0	0	1	1	0	1	0	1	1	0	0	1	0	0	1	0	1	0	0	1	0	0	0	0	1	1	0	1
0	0	0	0	0	0	0	1	0	1	1	0	0	1	0	1	1	0	0	0	1	0	0	0	0	0	1	0	0	1
1	1	0	1	1	1	0	0	0	1	1	0	0	0	0	0	1	1	1	1	1	1	1	1	1	1	1	0	0	1
1	0	1	1	0	1	0	1	0	1	1	0	0	0	0	1	1	0	1	0	1	0	0	0	1	0	0	0	0	1
1	0	0	1	1	1	0	1	0	1	1	1	0	0	0	1	1	1	1	0	0	1	0	0	1	1	1	0	0	1
0	0	0	0	1	1	0	1	0	1	1	1	0	0	0	0	1	0	0	0	0	0	0	1	0	1	0	0	0	1
0	0	0	1	0	1	1	1	0	1	1	0	0	0	0	0	0	0	0	0	1	0	1	0	0	0	0	0	0	1
1	1	0	0	0	1	0	1	0	1	1	0	0	1	0	1	1	1	1	0	1	1	0	1	1	0	1	0	0	1
1	0	0	1	0	1	1	0	0	1	1	0	1	1	0	1	1	1	1	1	1	1	0	1	1	1	0	0	0	1
1	0	0	0	0	1	0	0	0	1	1	1	0	1	0	1	0	1	1	0	1	1	1	0	1	1	1	0	0	1
0	0	0	0	0	1	0	1	0	1	0	1	0	1	0	0	1	0	0	0	1	0	1	0	1	1	0	0	0	1
1	0	0	1	0	1	1	0	0	1	1	0	0	0	0	0	1	1	1	0	0	0	1	1	0	0	0	0	0	1
0	1	0	0	0	1	0	0	0	1	1	0	0	1	0	0	1	0	1	0	0	0	0	1	0	1	0	0	0	1
0	1	0	1	0	1	1	1	1	1	1	0	1	1	1	0	1	1	1	1	1	1	1	1	0	1	0	0	0	1
0	0	0	1	0	1	1	1	0	1	1	0	1	0	0	0	1	0	1	0	1	0	0	0	0	1	1	0	0	1
1	1	0	1	0	1	1	1	0	1	1	1	0	1	1	0	1	1	1	1	1	1	0	1	1	1	1	0	0	1
1	1	0	1	1	1	0	1	0	1	1	1	0	0	0	0	1	0	1	0	1	1	1	1	1	1	1	0	0	1
1	0	1	0	1	1	0	1	0	1	1	0	0	0	0	0	1	0	0	0	1	0	0	0	1	0	0	0	0	1
1	0	0	1	0	1	1	0	0	1	1	0	0	1	0	0	0	0	0	0	1	1	0	0	1	0	0	0	0	1
0	1	0	1	0	1	1	0	0	1	1	0	0	0	0	0	1	0	1	0	1	1	1	1	0	0	0	0	0	1
1	0	0	1	0	1	1	0	0	0	0	0	0	1	0	0	1	0	1	0	0	0	0	0	0	0	1	0	0	1
