# Supplementary material for: An International Comparative Study of Students' Scientific Explanation Based on Cognitive Diagnostic Assessment
Source: Front Psychol. 2021 Dec 17;12:795497. doi: 10.3389/fpsyg.2021.795497 (PMC8718451; doi:10.3389/fpsyg.2021.795497)
Supplement: Supplementary file 4 [file Data_Sheet_4.CSV]

	A1	A2	A3	A4	A5	A6	A7	A8
item1	0	0	1	0	1	1	0	0
item2	0	0	1	0	1	0	0	0
item3	1	1	1	1	1	1	0	0
item4	1	1	1	1	1	1	0	0
item5	1	1	1	1	1	1	0	0
item6	1	1	1	1	1	1	0	0
item7	1	1	1	1	1	1	0	0
item8	0	1	0	0	1	0	0	0
item9	0	0	1	0	1	0	0	0
item10	0	1	0	0	1	1	0	0
item11	1	0	1	1	1	1	1	0
item12	1	1	1	1	1	1	1	0
item13	1	0	1	1	1	1	1	1
item14	1	0	1	1	1	1	1	1
item15	0	0	0	0	1	0	0	0
item16	0	0	1	1	1	0	0	0
item17	0	0	0	0	1	1	0	0
item18	0	0	0	0	1	0	0	0
item19	1	0	1	0	1	1	1	0
item20	1	0	1	0	1	1	0	0
item21	0	0	0	0	1	1	0	0
item22	0	0	0	0	1	1	1	1
item23	0	0	0	0	1	1	0	0
item24	0	1	0	0	1	1	1	0
item25	0	1	0	0	1	1	1	0
item26	1	0	1	1	1	1	1	1
item27	0	0	0	0	1	0	0	0
item28	1	0	1	1	1	1	1	0
item29	1	0	1	1	1	0	0	0
item30	1	0	1	1	1	0	0	0
